# Supplementary material for: Integrative polygenic analysis of the protective effects of fatty acid metabolism on disease as modified by obesity
Source: Front Nutr. 2024 Jan 15;10:1308622. doi: 10.3389/fnut.2023.1308622 (PMC10832455; doi:10.3389/fnut.2023.1308622)
Supplement: Supplementary file 1 [file Table_1.XLSX]

## Sheet: ST1_GWAS_Information
disease	id	author	year	ncase	ncontrol	nsnp
Abdominal pain	ukb-a-582	Neale	2017	14203	322996	10894596
Abnormal findings examination of lungs	finn-b-R18_ABNORMAL_FINDI_DIAGNOST_IMAGI_LUNG	FinnGen V5	2021	6999	209168	16380456
Abnormality of gait	finn-b-R18_ABNORMALITI_GAIT_MOBIL	FinnGen V5	2021	1348	209369	16380444
Acidosis	finn-b-E4_ACIDOSIS	FinnGen V5	2021	210	197259	16380377
Acute pancreatitis	finn-b-K11_ACUTPANC	FinnGen V5	2021	3022	195144	16380428
Acute renal failure	finn-b-N14_ACUTERENFAIL	FinnGen V5	2021	2383	212841	16380456
Adverse drug events and drug allergies	ukb-d-T39	Neale lab	2018	1161	360033	9574655
Poisoning by analgesics, antipyretics, and antirheumatics	ukb-d-T39	Neale lab	2018	1161	360033	9574655
Adverse effects of antibacterials (not penicillins)	ukb-d-ASTHMA_MEDICATIO_COMORB	Neale lab	2018	20094	341100	13586589
Allergy/adverse effect of penicillin	ukb-b-5911	Ben Elsworth	2018	11348	451662	9851867
Angina pectoris	finn-b-I9_ANGINA	FinnGen V5	2021	18168	187840	16380426
Anorexia	ieu-a-1186	Duncan	2017	3495	10982	10641224
Ascites (non malignant)	finn-b-R18_ASCITES	FinnGen V5	2021	792	161968	16380209
Atherosclerosis of the extremities	finn-b-DM_PERIPHATHERO	FinnGen V5	2021	6631	162201	16380247
Chronic ulcer of leg or foot	finn-b-DM_PERIPHATHERO	FinnGen V5	2021	6631	162201	16380247
Atrial fibrillation	ebi-a-GCST006414	Nielsen JB	2018	60620	970216	33519037
Atrial fibrillation and flutter	finn-b-I9_AF	FinnGen V5	2021	22068	116926	16379794
Atrioventricular block, complete	finn-b-I9_AVBLOCK	FinnGen V5	2021	2388	156711	16380173
First degree AV block	finn-b-I9_AVBLOCK	FinnGen V5	2021	2388	156711	16380173
Back pain	ukb-b-11241	Ben Elsworth	2018	2495	460438	9851867
Bacterial infection NOS	finn-b-AB1_BACTINF_NOS	FinnGen V5	2021	20977	197660	16380466
Barrett's esophagus	ebi-a-GCST90000515	Ong JS	2021	13358	43071	2320520
Benign neoplasm of colon	finn-b-CD2_BENIGN_COLORECANI	FinnGen V5	2021	9312	209480	16380466
Calculus of bile duct	ukb-b-8268	Ben Elsworth	2018	1706	461304	9851867
Cholecystitis without cholelithiasis	ukb-b-8268	Ben Elsworth	2018	1706	461304	9851867
Calculus of kidney	finn-b-N14_CALCUKIDUR	FinnGen V5	2021	4969	213445	16380464
Cancer of bronchus; lung	finn-b-C3_BRONCHUS_LUNG	FinnGen V5	2021	1681	217111	16380466
Candidiasis	finn-b-AB1_CANDIDIASIS	FinnGen V5	2021	2015	214816	16380463
Cardiac pacemaker in situ	ukb-b-16967	Ben Elsworth	2018	1266	461744	9851867
Cardiomegaly	ukb-b-16292	Ben Elsworth	2018	1326	461684	9851867
Cataract	ukb-b-12397	Ben Elsworth	2018	8890	454120	9851867
Celiac disease	ieu-a-1058	Trynka	2011	12041	12228	38037
Cerebral ischemia	ebi-a-GCST005843	Malik R	2018	34217	406111	7537579
Cerebrovascular disease	finn-b-I9_CEREBVASC	FinnGen V5	2021	15724	203068	16380466
Cholangitis	ebi-a-GCST003129	Cordell HJ	2015	2764	10475	1124241
Cholelithiasis	finn-b-K11_CHOLELITH	FinnGen V5	2021	19023	195144	16380452
Cholelithiasis with acute cholecystitis	finn-b-CHOLELITH_BROAD	FinnGen V5	2021	19883	195144	16380454
Cholelithiasis with other cholecystitis	finn-b-CHOLELITH_BROAD	FinnGen V5	2021	19883	195144	16380454
Chronic Kidney Disease, Stage III	ebi-a-GCST003374	Pattaro C	2016	12385	104780	2179497
Chronic Kidney Disease, Stage IV	ebi-a-GCST003374	Pattaro C	2016	12385	104780	2179497
Chronic airway obstruction	finn-b-J10_COPD	FinnGen V5	2021	6915	186723	16380382
Chronic glomerulonephritis, NOS	finn-b-GLOMER_NEPHRITIS	FinnGen V5	2021	4613	214179	16380466
Chronic pulmonary heart disease	finn-b-FG_PULMHEART	FinnGen V5	2021	4185	214607	16380466
Chronic renal failure [CKD]	finn-b-N14_RENFAIL	FinnGen V5	2021	5951	212841	16380466
Circulatory disease NEC	finn-b-I9_VEINSOTH	FinnGen V5	2021	6073	190028	16380410
Cirrhosis of liver without mention of alcohol	finn-b-CIRRHOSIS_BROAD	FinnGen V5	2021	1931	216861	16380466
Complications of cardiac/vascular device, implant, and graft	finn-b-ST19_COMPLICATIO_CARDIAC_VASCULAR_PROSTHET_DEVICES_IMPLANTS_GRAFTS	FinnGen V5	2021	263	199271	16380395
Complications of transplants and reattached limbs	finn-b-ST19_FAILU_REJEC_TRANSPLANTED_ORGANS_TISSU	FinnGen V5	2021	124	199271	16380395
Congestive heart failure (CHF) NOS	ebi-a-GCST009541	Shah S	2020	47309	930014	7773021
Constipation	finn-b-K11_CONSTIPATION	FinnGen V5	2021	17246	201546	16380466
Coronary atherosclerosis	finn-b-I9_CORATHER	FinnGen V5	2021	23363	187840	16380447
Cough	finn-b-R18_COUGH	FinnGen V5	2021	7773	163123	16380255
Cyst of kidney, acquired	finn-b-N14_CYSTKID	FinnGen V5	2021	739	217185	16380463
Decubitus ulcer	finn-b-L12_DECUBITANSULCERANDPRESSURE	FinnGen V5	2021	663	207482	16380444
Dental caries	finn-b-K11_CARIES	FinnGen V5	2021	4170	195395	16380411
Diabetes type 2 with peripheral circulatory disorders	finn-b-E4_DM2PERIPH	FinnGen V5	2021	1049	183185	16380336
Diabetic retinopathy	finn-b-DM_RETINOPATHY	FinnGen V5	2021	14584	202082	16380459
Diaphragmatic hernia	finn-b-K11_DIAHER	FinnGen V5	2021	5741	190557	16380395
Disorders of magnesium metabolism	finn-b-E4_FLUIDELECTRO	FinnGen V5	2021	4242	197259	16380408
Fluid overload	finn-b-E4_FLUIDELECTRO	FinnGen V5	2021	4242	197259	16380408
Hyperpotassemia	finn-b-E4_FLUIDELECTRO	FinnGen V5	2021	4242	197259	16380408
Hypopotassemia	finn-b-E4_FLUIDELECTRO	FinnGen V5	2021	4242	197259	16380408
Dizziness and giddiness (Light-headedness and vertigo)	finn-b-R18_DIZZI_GIDDI	FinnGen V5	2021	14888	196383	16380415
Duodenitis	ukb-b-20017	Ben Elsworth	2018	4640	458370	9851867
Dysphagia	finn-b-R18_DYSPHAGIA	FinnGen V5	2021	3497	161968	16380224
E. coli	ukb-b-8877	Ben Elsworth	2018	1551	461459	9851867
Edema	finn-b-R18_OEDEMA_NOT_ELSEW_CLASSIFIED	FinnGen V5	2021	4278	172999	16380280
Emphysema	finn-b-J10_EMPHYSEMA	FinnGen V5	2021	673	186723	16380365
Pulmonary collapse; interstitial and compensatory emphysema	finn-b-J10_EMPHYSEMA	FinnGen V5	2021	673	186723	16380365
Esophageal bleeding (varices/hemorrhage)	finn-b-I9_VARICVEOES	FinnGen V5	2021	485	190028	16380395
Esophagitis, GERD and related diseases	finn-b-K11_OESITIS	FinnGen V5	2021	747	189695	16380373
Essential hypertension	ukb-b-7582	Ben Elsworth	2018	2095	460838	9851867
Functional disorders of bladder	finn-b-N14_NEUROMUSCDYSBLADD	FinnGen V5	2021	1287	195140	16380413
GERD	ebi-a-GCST90000514	Ong JS	2021	129080	473524	2320781
Gastric ulcer	finn-b-K11_GULC	FinnGen V5	2021	2904	189695	16380385
Gastritis and duodenitis	ukb-a-547	Neale	2017	8080	329119	10894596
Hearing loss	finn-b-H8_OTHHEARINGLOSS	FinnGen V5	2021	4157	196592	16380432
Heart failure NOS	finn-b-I9_HEARTFAIL_ALLCAUSE	FinnGen V5	2021	23397	194811	16380447
Hematemesis	ukb-d-K92	Neale lab	2018	5019	356175	12178688
Hematuria	ukb-b-6517	Ben Elsworth	2018	2594	460416	9851867
Hemiplegia	finn-b-G6_HEMIPLE	FinnGen V5	2021	795	216992	16380462
Hemoptysis	ukb-b-4507	Ben Elsworth	2018	1240	461770	9851867
Hypertensive chronic kidney disease	finn-b-I9_HYPTENSRD	FinnGen V5	2021	468	162837	16380163
Hypoglycemia	finn-b-E4_HYPOGLYC	FinnGen V5	2021	979	217509	16380466
Hypotension NOS	finn-b-I9_HYPOTE	FinnGen V5	2021	1857	216463	16380465
Orthostatic hypotension	finn-b-I9_HYPOTE	FinnGen V5	2021	1857	216463	16380465
Hypothyroidism NOS	finn-b-E4_HYTHYNAS	FinnGen V5	2021	26306	187684	16380461
Hypovolemia	finn-b-E4_VOLUME	FinnGen V5	2021	1088	197259	16380381
Inflammatory and toxic neuropathy	ukb-b-6798	Ben Elsworth	2018	2169	460841	9851867
Iron deficiency anemias, unspecified or not due to blood loss	ukb-d-D50	Neale lab	2018	3222	357972	11553874
Left bundle branch block	finn-b-I9_LBBB	FinnGen V5	2021	775	156711	16380167
Lymphadenitis	finn-b-L12_LYMPHADENITIS	FinnGen V5	2021	1004	208449	16380455
Major depressive disorder	ieu-a-1188	Wray	2018	59851	113154	13554550
Malaise and fatigue	finn-b-R18_MALAI_FATIG	FinnGen V5	2021	7363	172999	16380305
Methicillin sensitive Staphylococcus aureus	finn-b-AB1_STREPTSTAPHYCOCC_INOTHER	FinnGen V5	2021	94	217365	16380461
Staphylococcus infections	finn-b-AB1_STREPTSTAPHYCOCC_INOTHER	FinnGen V5	2021	94	217365	16380461
Myocardial infarction	ieu-a-798	Nikpay	2015	43676	128199	9289492
Nausea and vomiting	finn-b-R18_NAUSEA_VOMITI	FinnGen V5	2021	4109	161968	16380244
Noninfectious gastroenteritis	ukb-d-COLITNONINFNAS	Neale lab	2018	8945	352249	13071028
Obesity	finn-b-E4_OBESITY	FinnGen V5	2021	8908	209827	16380465
Obstructive chronic bronchitis	finn-b-J10_BRONCHNAS	FinnGen V5	2021	459	186723	16380363
Osteoarthritis; localized	ebi-a-GCST007092	Tachmazidou I	2019	39427	378169	30265359
Osteoarthrosis NOS	ebi-a-GCST005814	Zengini E	2018	10083	40425	15845511
Osteoarthrosis, generalized	ebi-a-GCST001592	Zeggini E	2012	7410	11009	1180489
Other alveolar and parietoalveolar pneumonopathy	finn-b-ILD_ENDPOINTS	FinnGen V5	2021	21806	196986	16380466
Other anemias	ukb-b-15790	Ben Elsworth	2018	5264	457746	9851867
Other chronic ischemic heart disease, unspecified	finn-b-I9_ISCHHEART	FinnGen V5	2021	30952	187840	16380466
Other chronic nonalcoholic liver disease	finn-b-NAFLD	FinnGen V5	2021	894	217898	16380466
Other diseases of lung	finn-b-J10_RESPDISOTH	FinnGen V5	2021	2626	216166	16380466
Other diseases of respiratory system, NEC	finn-b-J10_RESPOTHER	FinnGen V5	2021	2626	216166	16380466
Other disorders of biliary tract	finn-b-K11_BILIAOTH	FinnGen V5	2021	1031	195144	16380408
Other disorders of gallbladder	finn-b-K11_GALLBLAOTH	FinnGen V5	2021	621	195144	16380407
Other disorders of intestine	finn-b-K11_OTHINT	FinnGen V5	2021	1273	182423	16380368
Other disorders of stomach and duodenum	finn-b-K11_OTHDISSTOMDUOD	FinnGen V5	2021	891	189695	16380377
Other forms of chronic heart disease	finn-b-I9_OTHHEART	FinnGen V5	2021	62081	156711	16380466
Other headache syndromes	finn-b-G6_HEADACHE	FinnGen V5	2021	7952	176107	16380359
Other local infections of skin and subcutaneous tissue	finn-b-L12_OTHERSKINSUBCUTIS	FinnGen V5	2021	11310	207482	16380466
Other peripheral nerve disorders	ukb-a-528	Neale	2017	5886	331313	10894596
Other specified cardiac dysrhythmias	ukb-b-11664	Ben Elsworth	2018	1254	461756	9851867
Other specified gastritis	finn-b-K11_OTHGASTR	FinnGen V5	2021	3873	189695	16380406
Other symptoms/disorders or the urinary system	finn-b-R18_OTHER_SYMPTOMS_SIGNS_INVOLVI_URINARY_SYSTEM	FinnGen V5	2021	1064	202910	16380429
Pain in joint	finn-b-JOINTPAIN	FinnGen V5	2021	13419	131550	16380073
Pain in limb	finn-b-M13_LIMBPAIN	FinnGen V5	2021	12606	167641	16380354
Peripheral vascular disease, unspecified	ukb-b-4929	Ben Elsworth	2018	1456	461554	9851867
Peritoneal adhesions (postoperative) (postinfection)	ukb-b-11675	Ben Elsworth	2018	1457	461553	9851867
Pernicious anemia	finn-b-D3_ANAEMIA_B12_DEF	FinnGen V5	2021	1707	211115	16380452
Personal history of diseases of digestive system	ukb-b-16364	Ben Elsworth	2018	10458	452552	9851867
Pleurisy; pleural effusion	finn-b-J10_PLEUREFFUSION	FinnGen V5	2021	1958	212037	16380448
Pneumococcal pneumonia	finn-b-PNEUMO_SEPTHICHE	FinnGen V5	2021	447	218322	16380466
Pneumonia	ieu-b-4976	Hamilton F	2021	22567	463917	12243546
Polycythemia, secondary	ebi-a-GCST90002364	Chen MH	2020			15410656
Portal hypertension	ukb-a-558	Neale	2017	356	336843	10894596
Postinflammatory pulmonary fibrosis	finn-b-IPF	FinnGen V5	2021	1028	196986	16380413
Postoperative infection	finn-b-ST19_POST_TRAU_WOUND_INFECTION_NOT_ELSEW_CLASSIFIED	FinnGen V5	2021	271	218275	16380466
Precordial pain	ukb-b-20386	Ben Elsworth	2018	2140	460870	9851867
Pulmonary embolism and infarction, acute	finn-b-I9_PULMEMB	FinnGen V5	2021	4185	214228	16380466
Reflux esophagitis	finn-b-K11_REFLUX	FinnGen V5	2021	13141	189695	16380425
Respiratory failure	finn-b-I9_PULMHEART	FinnGen V5	2021	4564	214228	16380466
Respiratory insufficiency	finn-b-RESPIRATORYINSUFF	FinnGen V5	2021	878	136767	16379856
Rheumatoid arthritis	ebi-a-GCST90013534	Ha E	2020	14361	43923	13108512
Secondary malignancy of lymph nodes	ukb-b-1702	Ben Elsworth	2018	1580	461430	9851867
Senile cataract	finn-b-H7_CATARACTSENILE	FinnGen V5	2021	26758	189604	16380461
Sepsis	ieu-b-4980	Hamilton F	2021	11643	474841	12243539
Septicemia	finn-b-O15_PUERP_SEPSIS	FinnGen V5	2021	2286	119155	16379757
Shortness of breath	ukb-b-9543	Ben Elsworth	2018	16083	134225	9851867
Sleep apnea	ukb-b-7853	Ben Elsworth	2018	1385	461625	9851867
Splenomegaly	finn-b-R18_HEPATOM_SPLENO_NOT_ELSEW_CLASSIFIED	FinnGen V5	2021	137	161968	16380205
Spondylosis without myelopathy	finn-b-M13_SPONDYLOSIS	FinnGen V5	2021	9371	164682	16380248
Stricture of artery	finn-b-I9_STENOSIS	FinnGen V5	2021	185	203068	16380402
Suicide or self-inflicted injury	finn-b-VWXY20_SUICI_OTHER_INTENTI_SELF_H	FinnGen V5	2021	52208	166584	16380466
Superficial injury without mention of infection	finn-b-ST19_SUPERF_INJURI_INVOLVI_MULTIPLE_BODY_REGIONS	FinnGen V5	2021	303	218350	16380466
Symptoms involving digestive system	finn-b-R18_SYMPTOMS_SIGNS_INVOLVI_DIGES_SYSTEM_ABDOMEN	FinnGen V5	2021	56824	161968	16380466
Symptoms involving nervous and musculoskeletal systems	finn-b-R18_SYMPTOMS_SIGNS_INVOLVI_NERVOUS_MUSCULOS_SYSTEMS	FinnGen V5	2021	9423	209369	16380466
Syncope and collapse	finn-b-R18_SYNCO_COLLAP	FinnGen V5	2021	8140	172999	16380313
Tachycardia NOS	finn-b-I9_PAROXTAC	FinnGen V5	2021	4787	116926	16379523
Thrombocytopenia	finn-b-D3_THROMBOCYTOPENIANAS	FinnGen V5	2021	854	216099	16380464
Thyrotoxicosis with or without goiter	finn-b-THYROTOXICOSIS	FinnGen V5	2021	4142	213693	16380464
Transient cerebral ischemia	ukb-d-G45	Neale lab	2018	1744	359450	10414263
Type 1 diabetes	ebi-a-GCST010681	Forgetta V	2020	9266	15574	12783129
Type 1 diabetes with ketoacidosis	finn-b-E4_DM1KETO	FinnGen V5	2021	1327	183185	16380337
Type 1 diabetes with neurological manifestations	finn-b-E4_DM1NEU	FinnGen V5	2021	578	183185	16380334
Type 1 diabetes with ophthalmic manifestations	finn-b-E4_DM1OPTH	FinnGen V5	2021	2877	183185	16380227
Type 2 diabetes	ebi-a-GCST010118	Spracklen CN	2020	77418	356122	11222507
Type 2 diabetes with neurological manifestations	finn-b-E4_DM2NEU	FinnGen V5	2021	911	183185	16380335
Type 2 diabetes with ophthalmic manifestations	finn-b-E4_DM2OPTH	FinnGen V5	2021	2119	183185	16380340
Type 2 diabetes with renal manifestations	finn-b-E4_DM2REN	FinnGen V5	2021	1296	183185	16380337
Ulcer of esophagus	ukb-b-9368	Ben Elsworth	2018	2245	460765	9851867
Umbilical hernia	finn-b-K11_UMBHER	FinnGen V5	2021	4224	190557	16380386
Unstable angina (intermediate coronary syndrome)	finn-b-I9_UAP	FinnGen V5	2021	7058	197630	16380411
Urinary incontinence	finn-b-R18_UNSPE_URINARY_INCONTINENCE	FinnGen V5	2021	1357	202910	16380434
Urinary tract infection	ukb-b-6077	Ben Elsworth	2018	4180	458830	9851867
Varicose veins of lower extremity	ukb-b-7660	Ben Elsworth	2018	1160	461850	9851867
Ventral hernia	finn-b-K11_VENTHER	FinnGen V5	2021	3737	190557	16380396
Viral Enteritis	finn-b-AB1_GASTROENTERITIS_NOS	FinnGen V5	2021	15255	197298	16380447
Viral infection	ukb-b-3683	Ben Elsworth	2018	1038	461972	9851867
Viral pneumonia	finn-b-J10_VIRALPNEUMO	FinnGen V5	2021	700	188868	16380366
Vitamin B-complex deficiencies	finn-b-E4_VIT_B_DEF	FinnGen V5	2021	284	209607	16380446
Vitamin D deficiency	finn-b-E4_VIT_D_DEF	FinnGen V5	2021	182	209607	16380446
Adverse effects of sedatives or other central nervous system depressants and anesthetics	finn-b-F5_SEDAHYP	FinnGen V5	2021	1255	214999	16380462
Allergies, other	ebi-a-GCST90038664	Dönertaş HM	2021	27415	484598	9587836
Disorders of esophageal motility	ebi-a-GCST90038619	Dönertaş HM	2021	31526	453072	9587836
Myalgia and myositis unspecified	finn-b-M13_MYALGIA	FinnGen V5	2021	3021	167641	16380315
Osteoarthrosis, localized, primary	finn-b-M13_OTHERJOINT	FinnGen V5	2021	43972	147221	16380367
Viremia, NOS	ebi-a-GCST90038708	Dönertaş HM	2021	3839	480759	9587836
