# Supplementary material for: Integrative polygenic analysis of the protective effects of fatty acid metabolism on disease as modified by obesity
Source: Front Nutr. 2024 Jan 15;10:1308622. doi: 10.3389/fnut.2023.1308622 (PMC10832455; doi:10.3389/fnut.2023.1308622)
Supplement: Supplementary file 2 [file Table_2.XLSX]

## Sheet: all_sig_nongenetic_metabolite_d
metabolite	disease	disease_group	n_case_samples	n_control_samples	estimate	se	z	lo_ci	hi_ci	or	pval
Omega-3 fatty acids	Candidiasis	Infectious diseases	2003	153035	-0.166569	0.0248758	-6.69605	0.805991	0.888542	0.846564	2.14124e-11
Omega-3 fatty acids	Malignant neoplasm of liver, primary	Neoplasms	153	144335	-0.477444	0.103143	-4.62894	0.504517	0.755755	0.620367	3.67537e-06
Omega-3 fatty acids	Cancer of bronchus; lung	Neoplasms	1897	153268	-0.160056	0.025503	-6.27597	0.810243	0.895425	0.852096	3.47458e-10
Omega-3 fatty acids	Myeloproliferative disease	Neoplasms	536	152379	-0.23154	0.0492772	-4.69872	0.719336	0.872579	0.793311	2.61795e-06
Omega-3 fatty acids	Polycythemia vera	Neoplasms	238	152176	-0.471182	0.0825327	-5.70904	0.529489	0.731672	0.624264	1.13617e-08
Omega-3 fatty acids	Thyrotoxicosis with or without goiter	Endocrine/metabolic	1012	144736	-0.177744	0.0348159	-5.10524	0.781415	0.895669	0.837157	3.30369e-07
Omega-3 fatty acids	Hypothyroidism NOS	Endocrine/metabolic	8863	144736	-0.0821386	0.0116276	-7.06413	0.90032	0.942306	0.921144	1.61631e-12
Omega-3 fatty acids	Type 1 diabetes	Endocrine/metabolic	1331	142525	-0.342555	0.0332867	-10.291	0.664761	0.757407	0.709954	7.73359e-25
Omega-3 fatty acids	Type 1 diabetes with ketoacidosis	Endocrine/metabolic	145	142525	-0.549197	0.10888	-5.04404	0.464283	0.711313	0.577413	4.55793e-07
Omega-3 fatty acids	Type 1 diabetes with ophthalmic manifestations	Endocrine/metabolic	278	142525	-0.422512	0.0751052	-5.6256	0.564282	0.757397	0.655398	1.84861e-08
Omega-3 fatty acids	Type 2 diabetes	Endocrine/metabolic	11687	142525	-0.116726	0.0105295	-11.0857	0.871597	0.908324	0.889829	1.47236e-28
Omega-3 fatty acids	Type 2 diabetes with ophthalmic manifestations	Endocrine/metabolic	1089	142525	-0.227726	0.034756	-6.55214	0.743415	0.851911	0.796342	5.67201e-11
Omega-3 fatty acids	Diabetic retinopathy	Endocrine/metabolic	1257	154198	-0.249182	0.0327631	-7.60558	0.730542	0.830648	0.779438	2.83626e-14
Omega-3 fatty acids	Hypoglycemia	Endocrine/metabolic	970	140788	-0.424548	0.0399271	-10.6331	0.604401	0.706794	0.654065	2.09077e-26
Omega-3 fatty acids	Protein-calorie malnutrition	Endocrine/metabolic	237	151719	-0.36411	0.0791116	-4.60248	0.593272	0.808916	0.694815	4.17489e-06
Omega-3 fatty acids	Anorexia	Endocrine/metabolic	785	151719	-0.193273	0.0400374	-4.82732	0.761369	0.890734	0.824257	1.38385e-06
Omega-3 fatty acids	Vitamin B-complex deficiencies	Endocrine/metabolic	1138	151719	-0.287871	0.0348004	-8.27206	0.699991	0.802291	0.749859	1.31669e-16
Omega-3 fatty acids	Vitamin D deficiency	Endocrine/metabolic	1466	151719	-0.13323	0.0284983	-4.67502	0.827317	0.925089	0.875264	2.9393e-06
Omega-3 fatty acids	Hyposmolality and/or hyponatremia	Endocrine/metabolic	2672	146481	-0.113537	0.0210239	-5.40037	0.856403	0.929967	0.892671	6.65045e-08
Omega-3 fatty acids	Hyperpotassemia	Endocrine/metabolic	1210	146481	-0.177863	0.0324054	-5.48869	0.785069	0.891393	0.837057	4.04931e-08
Omega-3 fatty acids	Hypopotassemia	Endocrine/metabolic	2229	146481	-0.121558	0.0230666	-5.26989	0.846123	0.926193	0.885539	1.36508e-07
Omega-3 fatty acids	Acidosis	Endocrine/metabolic	1289	146481	-0.176638	0.0314554	-5.61551	0.787523	0.890857	0.838083	1.95988e-08
Omega-3 fatty acids	Hypovolemia	Endocrine/metabolic	3396	146481	-0.183479	0.0193756	-9.46961	0.801182	0.864401	0.832369	2.80895e-21
Omega-3 fatty acids	Fluid overload	Endocrine/metabolic	884	146481	-0.263874	0.0390903	-6.75037	0.710855	0.828555	0.76807	1.47471e-11
Omega-3 fatty acids	Obesity	Endocrine/metabolic	11059	144335	-0.130715	0.0108262	-12.074	0.858986	0.896225	0.877467	1.44949e-33
Omega-3 fatty acids	Iron deficiency anemias, unspecified or not due to blood loss	Hematopoietic	6254	141534	-0.270884	0.0149814	-18.0813	0.740549	0.785341	0.762705	4.47563e-73
Omega-3 fatty acids	Pernicious anemia	Hematopoietic	510	141534	-0.328661	0.0523333	-6.28016	0.648861	0.796581	0.719887	3.38233e-10
Omega-3 fatty acids	Other anemias	Hematopoietic	8782	141534	-0.206149	0.0123943	-16.6325	0.794116	0.833651	0.813712	4.05131e-62
Omega-3 fatty acids	Thrombocytopenia	Hematopoietic	1163	153342	-0.261704	0.0343257	-7.62412	0.719212	0.822789	0.769739	2.45702e-14
Omega-3 fatty acids	Neutropenia	Hematopoietic	2113	150272	-0.142529	0.0240576	-5.92449	0.826938	0.908714	0.867162	3.13259e-09
Omega-3 fatty acids	Lymphadenitis	Hematopoietic	1797	150272	-0.137191	0.0261756	-5.2412	0.827861	0.917311	0.871803	1.59533e-07
Omega-3 fatty acids	Polycythemia, secondary	Hematopoietic	237	149958	-0.39266	0.0807879	-4.86038	0.574646	0.788647	0.675258	1.17159e-06
Omega-3 fatty acids	Delirium dementia and amnestic and other cognitive disorders	Mental disorders	1139	149534	-0.180088	0.0329266	-5.46938	0.782517	0.890316	0.835196	4.51603e-08
Omega-3 fatty acids	Altered mental status	Mental disorders	2401	149534	-0.14436	0.0226201	-6.38192	0.827787	0.904535	0.865576	1.74879e-10
Omega-3 fatty acids	Major depressive disorder	Mental disorders	9407	141274	-0.0729646	0.0114529	-6.37084	0.908926	0.950662	0.929634	1.87998e-10
Omega-3 fatty acids	Alcohol-related disorders	Mental disorders	1074	152365	-0.212393	0.0361067	-5.88238	0.752844	0.867294	0.808647	4.04419e-09
Omega-3 fatty acids	Alcoholic liver damage	Mental disorders	569	152365	-0.373313	0.0527769	-7.07341	0.619978	0.762447	0.68845	1.51167e-12
Omega-3 fatty acids	Parkinson's disease	Neurological	1212	146808	-0.154536	0.0318686	-4.84915	0.804443	0.911472	0.856813	1.23989e-06
Omega-3 fatty acids	Abnormality of gait	Neurological	3018	151557	-0.17306	0.0203939	-8.48588	0.807937	0.875177	0.841087	2.14092e-17
Omega-3 fatty acids	Cataract	Sense organs	14144	137095	-0.0507099	0.00935609	-5.41999	0.933238	0.9681	0.950554	5.96026e-08
Omega-3 fatty acids	Senile cataract	Sense organs	9484	137095	-0.0631154	0.0112471	-5.61169	0.9183	0.959692	0.938835	2.00361e-08
Omega-3 fatty acids	Septicemia	Infectious diseases	3803	146360	-0.188356	0.0184781	-10.1934	0.798704	0.858702	0.82832	2.1213e-24
Omega-3 fatty acids	Dizziness and giddiness (Light-headedness and vertigo)	Sense organs	3549	150781	-0.0948828	0.018247	-5.19992	0.877345	0.942395	0.909479	1.99379e-07
Omega-3 fatty acids	Hearing loss	Sense organs	3696	150638	-0.0831525	0.017737	-4.68808	0.88859	0.952568	0.920211	2.7578e-06
Omega-3 fatty acids	Rheumatic disease of the heart valves	Circulatory system	1876	148125	-0.13348	0.0253379	-5.26802	0.832322	0.91923	0.875045	1.37905e-07
Omega-3 fatty acids	Nonrheumatic mitral valve disorders	Circulatory system	2145	148125	-0.15133	0.0239465	-6.31952	0.819873	0.900556	0.859564	2.62369e-10
Omega-3 fatty acids	Essential hypertension	Circulatory system	46779	108243	-0.0322099	0.00598727	-5.37974	0.956997	0.979724	0.968303	7.45948e-08
Omega-3 fatty acids	Hypertensive chronic kidney disease	Circulatory system	613	108243	-0.263122	0.0467879	-5.62372	0.700481	0.841465	0.768648	1.86893e-08
Omega-3 fatty acids	Bacterial infection NOS	Infectious diseases	1794	146360	-0.193016	0.026745	-7.2169	0.782048	0.868483	0.824469	5.31862e-13
Omega-3 fatty acids	Staphylococcus infections	Infectious diseases	677	146360	-0.21932	0.0442056	-4.96137	0.735624	0.874787	0.803064	6.9997e-07
Omega-3 fatty acids	Methicillin sensitive Staphylococcus aureus	Infectious diseases	1489	146360	-0.19356	0.0296632	-6.52525	0.777084	0.872906	0.82402	6.78878e-11
Omega-3 fatty acids	Streptococcus infection	Infectious diseases	1240	146360	-0.152478	0.0318352	-4.78961	0.806154	0.913291	0.858578	1.67108e-06
Omega-3 fatty acids	E. coli	Infectious diseases	2356	146360	-0.186317	0.0230805	-8.07248	0.793062	0.868159	0.83001	6.88838e-16
Omega-3 fatty acids	Myocardial infarction	Circulatory system	7642	136750	-0.0660884	0.0127273	-5.19266	0.912893	0.959593	0.936048	2.07305e-07
Omega-3 fatty acids	Angina pectoris	Circulatory system	9206	136750	-0.0932697	0.0117164	-7.96061	0.890193	0.932032	0.910948	1.71199e-15
Omega-3 fatty acids	Other chronic ischemic heart disease, unspecified	Circulatory system	9558	136750	-0.122906	0.0117578	-10.4532	0.86413	0.90489	0.884346	1.41701e-25
Omega-3 fatty acids	Other forms of chronic heart disease	Circulatory system	2640	136750	-0.0997481	0.0212747	-4.68857	0.867847	0.94332	0.905065	2.7512e-06
Omega-3 fatty acids	Pulmonary embolism and infarction, acute	Circulatory system	2710	149421	-0.119548	0.0210941	-5.66736	0.851151	0.924519	0.887322	1.45012e-08
Omega-3 fatty acids	Chronic pulmonary heart disease	Circulatory system	698	149421	-0.270333	0.0438929	-6.15893	0.699522	0.830834	0.763125	7.32403e-10
Omega-3 fatty acids	Primary pulmonary hypertension	Circulatory system	209	149421	-0.375674	0.083323	-4.50865	0.581484	0.805994	0.686826	6.52428e-06
Omega-3 fatty acids	Cardiomegaly	Circulatory system	3043	149421	-0.118705	0.0199852	-5.93966	0.853742	0.923313	0.888069	2.8561e-09
Omega-3 fatty acids	Cardiac pacemaker in situ	Circulatory system	2237	136704	-0.113658	0.0232815	-4.88189	0.852457	0.933909	0.892563	1.05073e-06
Omega-3 fatty acids	Paroxysmal supraventricular tachycardia	Circulatory system	1583	136704	-0.137647	0.0276905	-4.97089	0.824993	0.919574	0.871407	6.66465e-07
Omega-3 fatty acids	Atrial fibrillation and flutter	Circulatory system	7116	136704	-0.139838	0.0135333	-10.3329	0.846648	0.892775	0.869499	5.00437e-25
Omega-3 fatty acids	Other specified cardiac dysrhythmias	Circulatory system	2689	136704	-0.107578	0.0212216	-5.06925	0.861175	0.935875	0.898007	3.99387e-07
Omega-3 fatty acids	Tachycardia NOS	Circulatory system	1877	136704	-0.178636	0.0260293	-6.86291	0.794503	0.879843	0.83641	6.74732e-12
Omega-3 fatty acids	Congestive heart failure (CHF) NOS	Circulatory system	2025	150894	-0.241348	0.0257549	-9.37094	0.746631	0.825942	0.785569	7.18867e-21
Omega-3 fatty acids	Heart failure NOS	Circulatory system	2829	150894	-0.152333	0.0211448	-7.20426	0.823621	0.894794	0.858703	5.83613e-13
Omega-3 fatty acids	Peripheral vascular disease, unspecified	Circulatory system	1990	149328	-0.17582	0.0253991	-6.92229	0.797736	0.881244	0.838769	4.44396e-12
Omega-3 fatty acids	Varicose veins of lower extremity	Circulatory system	4844	142711	-0.14856	0.0161062	-9.22378	0.83504	0.88946	0.861949	2.8681e-20
Omega-3 fatty acids	Varicose veins of lower extremity, symptomtic	Circulatory system	553	142711	-0.338009	0.0507132	-6.66512	0.644913	0.786724	0.713189	2.64456e-11
Omega-3 fatty acids	Hypotension	Circulatory system	1071	138299	-0.221434	0.0347895	-6.36497	0.748055	0.857342	0.801369	1.95324e-10
Omega-3 fatty acids	Orthostatic hypotension	Circulatory system	1858	138299	-0.192044	0.026171	-7.33805	0.783702	0.868365	0.82527	2.16727e-13
Omega-3 fatty acids	Hypotension NOS	Circulatory system	3855	138299	-0.197776	0.0183858	-10.757	0.791361	0.850499	0.820554	5.49178e-27
Omega-3 fatty acids	Circulatory disease NEC	Circulatory system	12566	138299	-0.119066	0.0101656	-11.7126	0.870185	0.905561	0.88775	1.09806e-31
Omega-3 fatty acids	Pneumonia	Respiratory	3678	145877	-0.19428	0.0188145	-10.3261	0.793456	0.854185	0.823427	5.37189e-25
Omega-3 fatty acids	Pneumococcal pneumonia	Respiratory	5601	145877	-0.225967	0.015578	-14.5056	0.773652	0.822369	0.797744	1.11715e-47
Omega-3 fatty acids	Chronic airway obstruction	Respiratory	6059	146939	-0.33028	0.0155913	-21.1837	0.697007	0.740934	0.718722	1.35135e-99
Omega-3 fatty acids	Emphysema	Respiratory	1517	146939	-0.483739	0.0324615	-14.9019	0.57821	0.656669	0.616474	3.202e-50
Omega-3 fatty acids	Obstructive chronic bronchitis	Respiratory	2405	146939	-0.497855	0.0259045	-19.2189	0.577575	0.639304	0.607833	2.57228e-82
Omega-3 fatty acids	Bronchiectasis	Respiratory	1761	146939	-0.237445	0.0270646	-8.77328	0.747606	0.831277	0.78864	1.73532e-18
Omega-3 fatty acids	Pneumonitis due to inhalation of food or vomitus	Respiratory	973	144753	-0.245984	0.0372084	-6.61099	0.726401	0.840452	0.781935	3.81759e-11
Omega-3 fatty acids	Postinflammatory pulmonary fibrosis	Respiratory	942	144753	-0.260084	0.0378369	-6.87382	0.71534	0.829697	0.770987	6.25061e-12
Omega-3 fatty acids	Pleurisy; pleural effusion	Respiratory	5773	144753	-0.187166	0.0151179	-12.3805	0.80499	0.854135	0.829306	3.33421e-35
Omega-3 fatty acids	Pulmonary collapse; interstitial and compensatory emphysema	Respiratory	2657	144753	-0.168643	0.0217591	-7.75046	0.809316	0.881372	0.844811	9.15574e-15
Omega-3 fatty acids	Respiratory failure	Respiratory	2399	144753	-0.275314	0.0240348	-11.4548	0.724175	0.795718	0.759333	2.22382e-30
Omega-3 fatty acids	Respiratory insufficiency	Respiratory	917	144753	-0.31863	0.0393125	-8.10506	0.672708	0.784776	0.727145	5.2719e-16
Omega-3 fatty acids	Dependence on respirator [Ventilator] or supplemental oxygen	Respiratory	451	144753	-0.327488	0.0567739	-5.76829	0.643818	0.804259	0.720732	8.00804e-09
Omega-3 fatty acids	Shortness of breath	Respiratory	4478	149246	-0.141425	0.0166583	-8.48971	0.840095	0.896785	0.868121	2.07154e-17
Omega-3 fatty acids	Abnormal findings examination of lungs	Respiratory	2066	153366	-0.164618	0.0245654	-6.70124	0.808062	0.889739	0.848217	2.06665e-11
Omega-3 fatty acids	Hemoptysis	Respiratory	1199	154190	-0.158436	0.0323496	-4.89761	0.800548	0.908769	0.853478	9.70092e-07
Omega-3 fatty acids	Other diseases of respiratory system, NEC	Respiratory	6682	148548	-0.186305	0.0140706	-13.2407	0.807353	0.853134	0.830021	5.10545e-40
Omega-3 fatty acids	Dental caries	Digestive	1720	150383	-0.160731	0.0275094	-5.84278	0.806465	0.898287	0.851521	5.13356e-09
Omega-3 fatty acids	Other diseases of the teeth and supporting structures	Digestive	1496	150383	-0.148251	0.0289526	-5.1205	0.814243	0.912097	0.862214	3.04732e-07
Omega-3 fatty acids	Esophagitis, GERD and related diseases	Digestive	4869	129761	-0.0955985	0.0157743	-6.06041	0.881025	0.937222	0.908829	1.35776e-09
Omega-3 fatty acids	GERD	Digestive	12829	129761	-0.0647211	0.00979644	-6.6066	0.919451	0.955446	0.937329	3.93248e-11
Omega-3 fatty acids	Ulcer of esophagus	Digestive	2637	129761	-0.183676	0.0222198	-8.26633	0.796517	0.869002	0.832205	1.38143e-16
Omega-3 fatty acids	Barrett's esophagus	Digestive	2396	129761	-0.120889	0.022622	-5.34389	0.847433	0.92601	0.886132	9.09715e-08
Omega-3 fatty acids	Reflux esophagitis	Digestive	6095	129761	-0.0758586	0.0140115	-5.41405	0.901726	0.952637	0.926947	6.16161e-08
Omega-3 fatty acids	Esophageal bleeding (varices/hemorrhage)	Digestive	974	129761	-0.19143	0.0362258	-5.28434	0.768617	0.885879	0.825778	1.26161e-07
Omega-3 fatty acids	Dysphagia	Digestive	4707	129761	-0.145398	0.0163359	-8.90048	0.837302	0.892673	0.864678	5.56049e-19
Omega-3 fatty acids	Gastritis and duodenitis	Digestive	9812	133745	-0.103302	0.0112802	-9.15783	0.882068	0.921946	0.901855	5.29516e-20
Omega-3 fatty acids	Duodenitis	Digestive	4403	133745	-0.124391	0.0168866	-7.36623	0.854139	0.912591	0.883035	1.75519e-13
Omega-3 fatty acids	Other specified gastritis	Digestive	6110	133745	-0.0852874	0.0139905	-6.0961	0.893304	0.943662	0.918248	1.08689e-09
Omega-3 fatty acids	Other disorders of stomach and duodenum	Digestive	2464	133745	-0.208401	0.0230344	-9.04739	0.775817	0.849126	0.811882	1.46429e-19
Omega-3 fatty acids	Inguinal hernia	Digestive	8681	128205	-0.0873539	0.0126028	-6.93128	0.893911	0.939181	0.916353	4.17051e-12
Omega-3 fatty acids	Diaphragmatic hernia	Digestive	16900	128205	-0.0947642	0.00876419	-10.8127	0.894058	0.925307	0.909587	2.9985e-27
Omega-3 fatty acids	Ventral hernia	Digestive	1917	128205	-0.181212	0.0257745	-7.03069	0.792859	0.877148	0.834258	2.05514e-12
Omega-3 fatty acids	Celiac disease	Digestive	1047	119493	-0.249754	0.0359418	-6.94883	0.725521	0.835281	0.778993	3.68323e-12
Omega-3 fatty acids	Noninfectious gastroenteritis	Digestive	7270	119493	-0.0798114	0.0129441	-6.16585	0.900069	0.946921	0.92329	7.01074e-10
Omega-3 fatty acids	Other intestinal obstruction	Digestive	1972	119493	-0.123092	0.0246662	-4.99031	0.842146	0.927636	0.884182	6.02832e-07
Omega-3 fatty acids	Constipation	Digestive	8965	119493	-0.0978659	0.0117839	-8.30504	0.885996	0.927882	0.90677	9.97888e-17
Omega-3 fatty acids	Personal history of diseases of digestive system	Digestive	12083	119493	-0.0803043	0.010242	-7.84066	0.904439	0.94149	0.922835	4.48171e-15
Omega-3 fatty acids	Peritonitis and retroperitoneal infections	Digestive	655	141752	-0.219222	0.0451168	-4.859	0.734349	0.876392	0.803143	1.17982e-06
Omega-3 fatty acids	Other disorders of intestine	Digestive	2530	141752	-0.105342	0.0216191	-4.87265	0.862426	0.938694	0.900017	1.10114e-06
Omega-3 fatty acids	Cirrhosis of liver without mention of alcohol	Digestive	591	147710	-0.612711	0.0549672	-11.1468	0.485972	0.602808	0.54188	7.41935e-29
Omega-3 fatty acids	Liver abscess and sequelae of chronic liver disease	Digestive	502	147710	-0.34681	0.0547489	-6.33456	0.634094	0.785854	0.706939	2.38024e-10
Omega-3 fatty acids	Portal hypertension	Digestive	463	147710	-0.588263	0.0619717	-9.49245	0.491043	0.626047	0.555291	2.2567e-21
Omega-3 fatty acids	Ascites (non malignant)	Digestive	1306	147710	-0.230613	0.0318175	-7.24798	0.745636	0.844673	0.794047	4.23029e-13
Omega-3 fatty acids	Other disorders of liver	Digestive	1484	147710	-0.199296	0.0295065	-6.75429	0.772895	0.867658	0.819308	1.43536e-11
Omega-3 fatty acids	Jaundice (not of newborn)	Digestive	608	147710	-0.224856	0.0470563	-4.77844	0.727386	0.874711	0.798631	1.76664e-06
Omega-3 fatty acids	Cholelithiasis	Digestive	5160	145193	-0.1878	0.015829	-11.8643	0.803352	0.854777	0.828781	1.81404e-32
Omega-3 fatty acids	Cholelithiasis with other cholecystitis	Digestive	3126	145193	-0.143668	0.0198982	-7.22015	0.832855	0.900415	0.866175	5.19287e-13
Omega-3 fatty acids	Calculus of bile duct	Digestive	1682	145193	-0.269008	0.0283903	-9.47534	0.722478	0.807527	0.764137	2.65885e-21
Omega-3 fatty acids	Other disorders of biliary tract	Digestive	897	145193	-0.182878	0.0369645	-4.94738	0.774071	0.894755	0.83287	7.52184e-07
Omega-3 fatty acids	Diseases of pancreas	Digestive	519	153538	-0.253471	0.0508837	-4.98138	0.701486	0.856302	0.776102	6.31337e-07
Omega-3 fatty acids	Acute pancreatitis	Digestive	1234	153538	-0.184093	0.0321834	-5.72014	0.780546	0.885488	0.831858	1.06435e-08
Omega-3 fatty acids	Chronic pancreatitis	Digestive	341	153538	-0.312893	0.0653886	-4.78512	0.641996	0.829506	0.731328	1.70884e-06
Omega-3 fatty acids	Hematemesis	Digestive	1206	141655	-0.211255	0.0332092	-6.36135	0.758088	0.863475	0.809568	1.99989e-10
Omega-3 fatty acids	Blood in stool	Digestive	1591	141655	-0.136285	0.0279364	-4.87839	0.825704	0.921261	0.872594	1.06955e-06
Omega-3 fatty acids	Splenomegaly	Digestive	371	141655	-0.376195	0.0640998	-5.86889	0.604265	0.776831	0.686469	4.38729e-09
Omega-3 fatty acids	Acute renal failure	Genitourinary	6852	141623	-0.172443	0.0138575	-12.444	0.818966	0.864683	0.841606	1.50809e-35
Omega-3 fatty acids	Chronic renal failure [CKD]	Genitourinary	3054	141623	-0.228158	0.0208679	-10.9334	0.763917	0.829032	0.795998	7.97645e-28
Omega-3 fatty acids	Chronic Kidney Disease, Stage III	Genitourinary	3686	141623	-0.136177	0.0181119	-7.51865	0.842089	0.904047	0.872688	5.53442e-14
Omega-3 fatty acids	Cyst of kidney, acquired	Genitourinary	1480	141623	-0.141505	0.0287679	-4.91885	0.820049	0.917931	0.868051	8.70536e-07
Omega-3 fatty acids	Urinary tract infection	Genitourinary	8740	139456	-0.138452	0.0120516	-11.4883	0.850308	0.891442	0.870705	1.51139e-30
Omega-3 fatty acids	Hematuria	Genitourinary	7564	139456	-0.0712563	0.0126515	-5.63223	0.908323	0.954505	0.931223	1.77889e-08
Omega-3 fatty acids	Other disorders of bladder	Genitourinary	4584	147068	-0.0744833	0.0160614	-4.6374	0.899306	0.957744	0.928223	3.52813e-06
Omega-3 fatty acids	Other symptoms/disorders or the urinary system	Genitourinary	2530	142513	-0.144303	0.0222129	-6.49638	0.828497	0.903867	0.865625	8.22749e-11
Omega-3 fatty acids	Retention of urine	Genitourinary	6208	142513	-0.0734652	0.0140408	-5.23226	0.903832	0.954971	0.929168	1.6745e-07
Omega-3 fatty acids	Urinary incontinence	Genitourinary	2929	142513	-0.165447	0.0205233	-8.06142	0.813905	0.882087	0.847515	7.54125e-16
Omega-3 fatty acids	Frequency of urination and polyuria	Genitourinary	1971	142513	-0.119058	0.0248335	-4.79426	0.845254	0.931669	0.887756	1.6328e-06
Omega-3 fatty acids	Obstetrical/birth trauma	Pregnancy complications	1990	152822	-0.20544	0.0327407	-6.27476	0.76332	0.867852	0.814289	3.50168e-10
Omega-3 fatty acids	Rash and other nonspecific skin eruption	Dermatologic	1341	151747	-0.148209	0.0304289	-4.87066	0.811879	0.914734	0.862251	1.11224e-06
Omega-3 fatty acids	Psoriasis vulgaris	Dermatologic	1405	149017	-0.139376	0.0297687	-4.68197	0.820155	0.921666	0.869901	2.84125e-06
Omega-3 fatty acids	Viral hepatitis C	Infectious diseases	115	151651	-0.886419	0.138002	-6.42322	0.312553	0.536755	0.412129	1.33421e-10
Omega-3 fatty acids	Decubitus ulcer	Dermatologic	1568	152960	-0.264011	0.0293664	-8.99027	0.724683	0.813091	0.767965	2.46621e-19
Omega-3 fatty acids	Chronic ulcer of leg or foot	Dermatologic	1093	152960	-0.28603	0.0356349	-8.02666	0.700103	0.805051	0.75124	1.00159e-15
Omega-3 fatty acids	Rheumatoid arthritis	Musculoskeletal	2188	151725	-0.169043	0.0236783	-7.13914	0.805921	0.884305	0.844473	9.3917e-13
Omega-3 fatty acids	Symptoms involving nervous and musculoskeletal systems	Symptoms	3653	151802	-0.177098	0.0185665	-9.53857	0.807604	0.868571	0.837698	1.4482e-21
Omega-3 fatty acids	Edema	Symptoms	2030	153291	-0.227565	0.0254049	-8.95754	0.757518	0.836836	0.796471	3.32e-19
Omega-3 fatty acids	Fever of unknown origin	Symptoms	2658	152797	-0.113607	0.0213639	-5.31768	0.855762	0.93051	0.892609	1.05096e-07
Omega-3 fatty acids	Abdominal pain	Symptoms	9908	145547	-0.0623231	0.01108	-5.62483	0.919326	0.960135	0.939579	1.85688e-08
Omega-3 fatty acids	Syncope and collapse	Symptoms	6104	149351	-0.0772478	0.0139617	-5.53282	0.900562	0.951222	0.92566	3.15126e-08
Omega-3 fatty acids	Nausea and vomiting	Symptoms	7680	147775	-0.105229	0.0126541	-8.31577	0.877985	0.922634	0.900119	9.11573e-17
Omega-3 fatty acids	Postoperative infection	Infectious diseases	2414	152786	-0.108451	0.0223285	-4.85708	0.858537	0.937063	0.897223	1.1913e-06
Omega-3 fatty acids	Fracture of neck of femur	Injuries & poisonings	1344	144984	-0.196157	0.0302318	-6.48843	0.774212	0.871614	0.821883	8.67331e-11
Omega-3 fatty acids	Complications of transplants and reattached limbs	Injuries & poisonings	10813	141485	-0.0739012	0.0106419	-6.94436	0.909529	0.948274	0.928763	3.80175e-12
Omega-3 fatty acids	Complications of cardiac/vascular device, implant, and graft	Injuries & poisonings	1685	141485	-0.144982	0.0272595	-5.3186	0.819666	0.912095	0.865038	1.04566e-07
Omega-3 fatty acids	Mechanical complication of unspecified genitourinary device, implant, and graft	Injuries & poisonings	1049	141485	-0.160627	0.0346077	-4.64137	0.7952	0.910722	0.851609	3.46105e-06
Omega-3 fatty acids	Complication due to other implant and internal device	Injuries & poisonings	1253	141485	-0.18242	0.0319194	-5.71503	0.78227	0.886527	0.833251	1.09682e-08
Omega-3 fatty acids	Superficial injury without mention of infection	Injuries & poisonings	3348	151239	-0.112966	0.0190024	-5.94483	0.860335	0.926864	0.893181	2.76738e-09
Omega-3 fatty acids	Atopic/contact dermatitis due to other or unspecified	Dermatologic	2179	148777	-0.141708	0.0238531	-5.94087	0.827953	0.909099	0.867874	2.83508e-09
Omega-3 fatty acids	Systemic inflammatory response syndrome (SIRS)	Injuries & poisonings	168	151385	-0.478427	0.0973562	-4.91419	0.51006	0.746947	0.619757	8.91483e-07
Omega-3 fatty acids	Sepsis	Injuries & poisonings	4016	151385	-0.178233	0.0179091	-9.95214	0.807737	0.866479	0.836747	2.46827e-23
Omega-6 fatty acids	Candidiasis	Infectious diseases	2003	153043	-0.131882	0.0237427	-5.55463	0.836477	0.918067	0.876445	2.78194e-08
Omega-6 fatty acids	Malignant neoplasm of liver, primary	Neoplasms	153	144342	-0.410709	0.089685	-4.57946	0.555518	0.789482	0.66318	4.66179e-06
Omega-6 fatty acids	Malignant neoplasm, other	Neoplasms	8858	141066	-0.0545594	0.0115068	-4.74148	0.925756	0.968469	0.946902	2.12159e-06
Omega-6 fatty acids	Myeloproliferative disease	Neoplasms	536	152387	-0.362048	0.0475908	-7.60752	0.633964	0.763972	0.696249	2.79398e-14
Omega-6 fatty acids	Polycythemia vera	Neoplasms	238	152184	-0.530425	0.0729656	-7.26952	0.509525	0.678207	0.588355	3.60773e-13
Omega-6 fatty acids	Cancer of other lymphoid, histiocytic tissue	Neoplasms	889	152387	-0.169369	0.0357837	-4.73312	0.786783	0.905254	0.844198	2.21098e-06
Omega-6 fatty acids	Non-Hodgkins lymphoma	Neoplasms	908	152387	-0.16227	0.0353908	-4.5851	0.793	0.911007	0.850211	4.53765e-06
Omega-6 fatty acids	Thyrotoxicosis with or without goiter	Endocrine/metabolic	1012	144744	-0.196662	0.033897	-5.80175	0.768461	0.87766	0.821469	6.56276e-09
Omega-6 fatty acids	Hypothyroidism NOS	Endocrine/metabolic	8863	144744	-0.116922	0.0116686	-10.0202	0.86951	0.910205	0.889655	1.24204e-23
Omega-6 fatty acids	Type 1 diabetes	Endocrine/metabolic	1331	142533	-0.826464	0.0324046	-25.5045	0.410602	0.466215	0.437594	1.75564e-143
Omega-6 fatty acids	Type 1 diabetes with ketoacidosis	Endocrine/metabolic	145	142533	-0.672832	0.0955247	-7.04353	0.422723	0.614618	0.510262	1.87423e-12
Omega-6 fatty acids	Type 1 diabetes with ophthalmic manifestations	Endocrine/metabolic	278	142533	-0.844526	0.0701774	-12.0342	0.374353	0.492879	0.429761	2.35005e-33
Omega-6 fatty acids	Type 1 diabetes with neurological manifestations	Endocrine/metabolic	94	142533	-0.793614	0.119894	-6.6193	0.357043	0.571088	0.452208	3.60914e-11
Omega-6 fatty acids	Diabetes type 1 with peripheral circulatory disorders	Endocrine/metabolic	54	142533	-0.818395	0.158249	-5.17158	0.322815	0.599926	0.441139	2.32127e-07
Omega-6 fatty acids	Type 2 diabetes	Endocrine/metabolic	11687	142533	-0.464637	0.0109481	-42.44	0.615003	0.641971	0.628363	0
Omega-6 fatty acids	Type 2 diabetes with ketoacidosis	Endocrine/metabolic	125	142533	-0.500589	0.10107	-4.9529	0.496461	0.737696	0.606174	7.31139e-07
Omega-6 fatty acids	Type 2 diabetes with renal manifestations	Endocrine/metabolic	184	142533	-0.791872	0.0863041	-9.17537	0.382157	0.535974	0.452996	4.50006e-20
Omega-6 fatty acids	Type 2 diabetes with ophthalmic manifestations	Endocrine/metabolic	1089	142533	-0.769288	0.0356771	-21.5625	0.431966	0.496804	0.463343	4.03783e-103
Omega-6 fatty acids	Type 2 diabetes with neurological manifestations	Endocrine/metabolic	433	142533	-0.690272	0.0556456	-12.4048	0.44944	0.55898	0.50144	2.46167e-35
Omega-6 fatty acids	Diabetes type 2 with peripheral circulatory disorders	Endocrine/metabolic	284	142533	-0.774361	0.0693443	-11.1669	0.402178	0.527786	0.460998	5.92028e-29
Omega-6 fatty acids	Other abnormal glucose	Endocrine/metabolic	294	142533	-0.353159	0.0646787	-5.46021	0.618353	0.796761	0.702465	4.75573e-08
Omega-6 fatty acids	Diabetic retinopathy	Endocrine/metabolic	1257	154206	-0.700438	0.0326459	-21.4556	0.465521	0.529073	0.496368	4.0445e-102
Omega-6 fatty acids	Hypoglycemia	Endocrine/metabolic	970	140796	-0.745091	0.0376022	-19.8151	0.440871	0.510889	0.474691	2.20642e-87
Omega-6 fatty acids	Vitamin B-complex deficiencies	Endocrine/metabolic	1138	151727	-0.247452	0.0321107	-7.70622	0.732998	0.831316	0.780787	1.296e-14
Omega-6 fatty acids	Paraproteinemia	Endocrine/metabolic	337	154758	-0.276668	0.0591054	-4.68092	0.674878	0.850811	0.758306	2.85587e-06
Omega-6 fatty acids	Macroglobulinemia	Endocrine/metabolic	52	154758	-0.934814	0.162898	-5.73865	0.284539	0.538597	0.392659	9.54316e-09
Omega-6 fatty acids	Hyperlipidemia	Endocrine/metabolic	4134	131694	-0.2184	0.0172757	-12.642	0.776992	0.831433	0.803804	1.23849e-36
Omega-6 fatty acids	Hypercholesterolemia	Endocrine/metabolic	21853	131694	-0.115752	0.00788449	-14.681	0.877024	0.904554	0.890696	8.53276e-49
Omega-6 fatty acids	Disorders of magnesium metabolism	Endocrine/metabolic	878	152775	-0.225489	0.0363584	-6.20185	0.743013	0.856823	0.798126	5.58034e-10
Omega-6 fatty acids	Disorders of calcium/phosphorus metabolism	Endocrine/metabolic	1325	152775	-0.164119	0.0293176	-5.59798	0.80109	0.898649	0.848641	2.16867e-08
Omega-6 fatty acids	Hyposmolality and/or hyponatremia	Endocrine/metabolic	2672	146489	-0.180493	0.020899	-8.63641	0.80127	0.869675	0.834859	5.80091e-18
Omega-6 fatty acids	Hyperpotassemia	Endocrine/metabolic	1210	146489	-0.386285	0.0319466	-12.0916	0.638202	0.723343	0.679577	1.17019e-33
Omega-6 fatty acids	Hypopotassemia	Endocrine/metabolic	2229	146489	-0.137725	0.0226399	-6.0833	0.833414	0.910761	0.871338	1.17735e-09
Omega-6 fatty acids	Acidosis	Endocrine/metabolic	1289	146489	-0.23553	0.0302065	-7.79733	0.744581	0.838174	0.790152	6.32322e-15
Omega-6 fatty acids	Hypovolemia	Endocrine/metabolic	3396	146489	-0.202467	0.018677	-10.8405	0.787293	0.847095	0.816713	2.21347e-27
Omega-6 fatty acids	Fluid overload	Endocrine/metabolic	884	146489	-0.320198	0.0369604	-8.66326	0.675085	0.780329	0.726005	4.58479e-18
Omega-6 fatty acids	Other disorders of metabolism	Endocrine/metabolic	827	154112	-0.218407	0.0373778	-5.84323	0.746787	0.86462	0.803798	5.11994e-09
Omega-6 fatty acids	Obesity	Endocrine/metabolic	11059	144343	-0.161428	0.0104603	-15.4325	0.833637	0.86853	0.850927	9.89379e-54
Omega-6 fatty acids	Iron deficiency anemias, unspecified or not due to blood loss	Hematopoietic	6254	141541	-0.223731	0.0139209	-16.0716	0.777974	0.821607	0.79953	4.03772e-58
Omega-6 fatty acids	Pernicious anemia	Hematopoietic	511	141541	-0.347447	0.0488718	-7.10935	0.641657	0.777132	0.70649	1.16591e-12
Omega-6 fatty acids	Aplastic anemia	Hematopoietic	383	141541	-0.28571	0.055832	-5.11732	0.673155	0.837829	0.75148	3.0991e-07
Omega-6 fatty acids	Other anemias	Hematopoietic	8782	141541	-0.217397	0.0118509	-18.3444	0.78611	0.82349	0.80461	3.65973e-75
Omega-6 fatty acids	Anemia of chronic disease	Hematopoietic	265	141541	-0.399224	0.0681309	-5.85965	0.586481	0.765989	0.670841	4.63833e-09
Omega-6 fatty acids	Thrombocytopenia	Hematopoietic	1163	153350	-0.270176	0.0318779	-8.47534	0.716863	0.812276	0.763245	2.344e-17
Omega-6 fatty acids	Neutropenia	Hematopoietic	2113	150280	-0.141826	0.0231862	-6.11685	0.829111	0.907997	0.867772	9.54457e-10
Omega-6 fatty acids	Other diseases of blood and blood-forming organs	Hematopoietic	326	150280	-0.274228	0.0600743	-4.56481	0.675213	0.854471	0.760159	4.99938e-06
Omega-6 fatty acids	Myelofibrosis	Hematopoietic	52	150280	-0.768651	0.160907	-4.77698	0.337097	0.633143	0.463638	1.77944e-06
Omega-6 fatty acids	Lymphadenitis	Hematopoietic	1797	150280	-0.123426	0.0250008	-4.9369	0.841489	0.928132	0.883887	7.93762e-07
Omega-6 fatty acids	Polycythemia, secondary	Hematopoietic	237	149966	-0.428554	0.0721032	-5.94362	0.565084	0.749619	0.651451	2.78793e-09
Omega-6 fatty acids	Delirium dementia and amnestic and other cognitive disorders	Mental disorders	1139	149542	-0.224844	0.0321713	-6.98895	0.749666	0.850425	0.798641	2.76953e-12
Omega-6 fatty acids	Senile dementia	Mental disorders	1163	149542	-0.14875	0.0314836	-4.72467	0.810028	0.916424	0.861785	2.30485e-06
Omega-6 fatty acids	Aphasia/speech disturbance	Mental disorders	804	149542	-0.209522	0.0379181	-5.52566	0.752647	0.873254	0.810972	3.28253e-08
Omega-6 fatty acids	Altered mental status	Mental disorders	2401	149542	-0.143998	0.0218888	-6.57864	0.829433	0.903741	0.865889	4.74781e-11
Omega-6 fatty acids	Schizophrenia	Mental disorders	327	141281	-0.2865	0.0602798	-4.75284	0.666728	0.844405	0.750887	2.00578e-06
Omega-6 fatty acids	Major depressive disorder	Mental disorders	9408	141281	-0.0532294	0.0110892	-4.80012	0.927747	0.968966	0.948162	1.58572e-06
Omega-6 fatty acids	Sleep apnea	Neurological	2989	151982	-0.195944	0.0197546	-9.91894	0.790767	0.854433	0.822058	3.4439e-23
Omega-6 fatty acids	Parkinson's disease	Neurological	1212	146815	-0.255812	0.0313786	-8.15243	0.72795	0.823228	0.774287	3.56679e-16
Omega-6 fatty acids	Peripheral autonomic neuropathy	Neurological	120	146815	-0.527925	0.102821	-5.13441	0.481385	0.720243	0.589828	2.8303e-07
Omega-6 fatty acids	Hemiplegia	Neurological	1331	146815	-0.281941	0.0299361	-9.4181	0.711199	0.799748	0.754318	4.59306e-21
Omega-6 fatty acids	Abnormal involuntary movements	Neurological	753	151565	-0.231758	0.0392784	-5.9004	0.734122	0.856312	0.793138	3.6263e-09
Omega-6 fatty acids	Abnormality of gait	Neurological	3018	151565	-0.181823	0.0196856	-9.23634	0.802119	0.866468	0.833749	2.55079e-20
Omega-6 fatty acids	Inflammatory and toxic neuropathy	Neurological	1377	153707	-0.193994	0.0288923	-6.71439	0.77817	0.871483	0.823663	1.88859e-11
Omega-6 fatty acids	Cataract	Sense organs	14146	137101	-0.0634221	0.00946834	-6.69834	0.921272	0.956108	0.938547	2.10806e-11
Omega-6 fatty acids	Senile cataract	Sense organs	9484	137101	-0.0534891	0.0113355	-4.71871	0.927061	0.969184	0.947916	2.37346e-06
Omega-6 fatty acids	Septicemia	Infectious diseases	3803	146368	-0.185914	0.0176126	-10.5557	0.802113	0.859447	0.830345	4.78024e-26
Omega-6 fatty acids	Dizziness and giddiness (Light-headedness and vertigo)	Sense organs	3549	150789	-0.0916946	0.017792	-5.15369	0.881045	0.944685	0.912384	2.55405e-07
Omega-6 fatty acids	Rheumatic disease of the heart valves	Circulatory system	1876	148133	-0.236242	0.0251771	-9.3832	0.751467	0.829414	0.78959	6.39992e-21
Omega-6 fatty acids	Mitral valve stenosis and aortic valve stenosis	Circulatory system	779	148133	-0.243295	0.0389108	-6.25263	0.726237	0.845898	0.78404	4.03587e-10
Omega-6 fatty acids	Mitral valve disease	Circulatory system	213	148133	-0.394703	0.0757405	-5.21126	0.580308	0.780874	0.67388	1.87565e-07
Omega-6 fatty acids	Disease of tricuspid valve	Circulatory system	455	148133	-0.297781	0.0511364	-5.82327	0.671307	0.820297	0.742464	5.77081e-09
Omega-6 fatty acids	Nonrheumatic mitral valve disorders	Circulatory system	2145	148133	-0.206088	0.0233767	-8.81597	0.777223	0.851808	0.813761	1.18653e-18
Omega-6 fatty acids	Nonrheumatic aortic valve disorders	Circulatory system	2358	148133	-0.153278	0.022182	-6.91	0.821298	0.895907	0.857891	4.84657e-12
Omega-6 fatty acids	Heart valve replaced	Circulatory system	1154	148133	-0.26268	0.0321445	-8.17186	0.721878	0.818813	0.768988	3.03681e-16
Omega-6 fatty acids	Essential hypertension	Circulatory system	46781	108249	-0.199127	0.00614356	-32.4123	0.80963	0.829365	0.819446	1.83925e-230
Omega-6 fatty acids	Hypertensive heart disease	Circulatory system	110	108249	-0.585305	0.109312	-5.35445	0.448828	0.688792	0.556936	8.58169e-08
Omega-6 fatty acids	Hypertensive chronic kidney disease	Circulatory system	613	108249	-0.633526	0.0468641	-13.5184	0.483988	0.581584	0.530717	1.2186e-41
Omega-6 fatty acids	Elevated blood pressure reading without diagnosis of hypertension	Circulatory system	1023	108249	-0.161557	0.0339495	-4.75874	0.795832	0.909104	0.850818	1.94801e-06
Omega-6 fatty acids	Bacterial infection NOS	Infectious diseases	1794	146368	-0.21712	0.0255713	-8.49075	0.76538	0.846075	0.804833	2.05304e-17
Omega-6 fatty acids	Staphylococcus infections	Infectious diseases	677	146368	-0.227862	0.0414939	-5.49147	0.733769	0.863369	0.796234	3.98602e-08
Omega-6 fatty acids	Methicillin sensitive Staphylococcus aureus	Infectious diseases	1489	146368	-0.244309	0.0280969	-8.69524	0.74115	0.827449	0.783246	3.46112e-18
Omega-6 fatty acids	Streptococcus infection	Infectious diseases	1240	146368	-0.183024	0.0304669	-6.0073	0.784311	0.883799	0.832748	1.88638e-09
Omega-6 fatty acids	E. coli	Infectious diseases	2356	146368	-0.200598	0.0222661	-9.00915	0.783211	0.854644	0.818241	2.0766e-19
Omega-6 fatty acids	Unstable angina (intermediate coronary syndrome)	Circulatory system	2471	136758	-0.548127	0.023356	-23.4683	0.552109	0.605043	0.578031	8.59277e-122
Omega-6 fatty acids	Myocardial infarction	Circulatory system	7642	136758	-0.364384	0.0133082	-27.3804	0.67671	0.71295	0.694624	4.69973e-165
Omega-6 fatty acids	Angina pectoris	Circulatory system	9206	136758	-0.427019	0.0123348	-34.6192	0.636841	0.66839	0.652451	1.30031e-262
Omega-6 fatty acids	Coronary atherosclerosis	Circulatory system	11559	136758	-0.314403	0.010926	-28.7756	0.714731	0.746008	0.730225	4.33373e-182
Omega-6 fatty acids	Other chronic ischemic heart disease, unspecified	Circulatory system	9558	136758	-0.505478	0.0124072	-40.7408	0.5887	0.618039	0.603217	0
Omega-6 fatty acids	Other acute and subacute forms of ischemic heart disease	Circulatory system	1185	136758	-0.275396	0.0321377	-8.56927	0.712771	0.808461	0.759271	1.04141e-17
Omega-6 fatty acids	Other forms of chronic heart disease	Circulatory system	2640	136758	-0.294927	0.0218215	-13.5154	0.713339	0.777043	0.744586	1.26839e-41
Omega-6 fatty acids	Chronic pulmonary heart disease	Circulatory system	698	149429	-0.28707	0.0413194	-6.94758	0.691838	0.813473	0.75046	3.71604e-12
Omega-6 fatty acids	Primary pulmonary hypertension	Circulatory system	209	149429	-0.447978	0.0770603	-5.81334	0.548777	0.742267	0.638919	6.1237e-09
Omega-6 fatty acids	Cardiomegaly	Circulatory system	3043	149429	-0.25928	0.0199103	-13.0224	0.742009	0.802243	0.771607	9.12423e-39
Omega-6 fatty acids	Precordial pain	Circulatory system	2597	152866	-0.153917	0.0209594	-7.34361	0.82275	0.8932	0.857343	2.07912e-13
Omega-6 fatty acids	Pericarditis	Circulatory system	862	153105	-0.186944	0.0364757	-5.12516	0.772027	0.890689	0.82949	2.97292e-07
Omega-6 fatty acids	Primary/intrinsic cardiomyopathies	Circulatory system	830	153105	-0.220039	0.0373586	-5.88993	0.745599	0.863182	0.802487	3.86367e-09
Omega-6 fatty acids	First degree AV block	Circulatory system	1352	136711	-0.246556	0.0298245	-8.26688	0.736974	0.82837	0.781488	1.37516e-16
Omega-6 fatty acids	Second degree AV block	Circulatory system	486	136711	-0.236475	0.0492615	-4.8004	0.716383	0.868969	0.789406	1.58345e-06
Omega-6 fatty acids	Atrioventricular block, complete	Circulatory system	621	136711	-0.376402	0.0447526	-8.41073	0.628448	0.748951	0.686327	4.07471e-17
Omega-6 fatty acids	Bundle branch block	Circulatory system	297	136711	-0.320515	0.0641144	-4.99911	0.639554	0.82227	0.725775	5.7595e-07
Omega-6 fatty acids	Right bundle branch block	Circulatory system	1750	136711	-0.238201	0.0261794	-9.09881	0.748516	0.829408	0.788044	9.13301e-20
Omega-6 fatty acids	Left bundle branch block	Circulatory system	1772	136711	-0.287753	0.0261701	-10.9955	0.712344	0.789299	0.749947	4.01667e-28
Omega-6 fatty acids	Cardiac pacemaker/device in situ	Circulatory system	155	136711	-0.598391	0.0916664	-6.52792	0.458721	0.65701	0.549695	6.66897e-11
Omega-6 fatty acids	Cardiac pacemaker in situ	Circulatory system	2237	136711	-0.371673	0.0238046	-15.6135	0.658066	0.722428	0.68958	5.8915e-55
Omega-6 fatty acids	Paroxysmal supraventricular tachycardia	Circulatory system	1583	136711	-0.241042	0.0273507	-8.81302	0.744671	0.828944	0.785809	1.21819e-18
Omega-6 fatty acids	Paroxysmal ventricular tachycardia	Circulatory system	683	136711	-0.324361	0.0421149	-7.70181	0.665477	0.784921	0.722989	1.34148e-14
Omega-6 fatty acids	Atrial fibrillation and flutter	Circulatory system	7117	136711	-0.320808	0.0136331	-23.5315	0.706399	0.745177	0.725562	1.94285e-122
Omega-6 fatty acids	Atrial fibrillation	Circulatory system	2316	136711	-0.24825	0.0228113	-10.8828	0.745965	0.815741	0.780165	1.39248e-27
Omega-6 fatty acids	Other specified cardiac dysrhythmias	Circulatory system	2689	136711	-0.224939	0.0211133	-10.6539	0.766116	0.83222	0.798565	1.67278e-26
Omega-6 fatty acids	Cardiac arrest	Circulatory system	352	136711	-0.270239	0.0580775	-4.65308	0.680625	0.854607	0.763197	3.2701e-06
Omega-6 fatty acids	Arrhythmia (cardiac) NOS	Circulatory system	784	136711	-0.22186	0.0385878	-5.74949	0.742436	0.863675	0.801028	8.95126e-09
Omega-6 fatty acids	Tachycardia NOS	Circulatory system	1877	136711	-0.161935	0.024753	-6.54202	0.810102	0.892645	0.850497	6.06945e-11
Omega-6 fatty acids	Sinoatrial node dysfunction (Bradycardia)	Circulatory system	424	136711	-0.243322	0.0526774	-4.6191	0.706696	0.868764	0.784019	3.85414e-06
Omega-6 fatty acids	Palpitations	Circulatory system	2397	136711	-0.138387	0.0218891	-6.32217	0.834095	0.908822	0.870762	2.57907e-10
Omega-6 fatty acids	Congestive heart failure (CHF) NOS	Circulatory system	2025	150902	-0.37621	0.0248684	-15.128	0.653717	0.720653	0.686458	1.05836e-51
Omega-6 fatty acids	Heart failure NOS	Circulatory system	2829	150902	-0.361295	0.0210465	-17.1665	0.668553	0.726048	0.696773	4.73062e-66
Omega-6 fatty acids	Intracerebral hemorrhage	Circulatory system	626	147989	-0.207276	0.0429965	-4.82078	0.746807	0.883894	0.812795	1.42998e-06
Omega-6 fatty acids	Cerebrovascular disease	Circulatory system	1401	147989	-0.250195	0.0290879	-8.60133	0.735365	0.824181	0.778649	7.87977e-18
Omega-6 fatty acids	Occlusion and stenosis of precerebral arteries	Circulatory system	868	147989	-0.197645	0.0366013	-5.39993	0.763628	0.881434	0.820661	6.66672e-08
Omega-6 fatty acids	Cerebral artery occlusion, with cerebral infarction	Circulatory system	2736	147989	-0.156683	0.0205913	-7.60921	0.821073	0.890098	0.854975	2.75773e-14
Omega-6 fatty acids	Cerebral ischemia	Circulatory system	1583	147989	-0.196616	0.0272033	-7.22767	0.778723	0.866349	0.821506	4.91353e-13
Omega-6 fatty acids	Transient cerebral ischemia	Circulatory system	1427	147989	-0.270783	0.0288758	-9.37751	0.720684	0.807055	0.762782	6.75501e-21
Omega-6 fatty acids	Late effects of cerebrovascular disease	Circulatory system	447	147989	-0.252478	0.0511657	-4.93451	0.702366	0.858339	0.776873	8.03507e-07
Omega-6 fatty acids	Atherosclerosis of the extremities	Circulatory system	595	149336	-0.392218	0.0456564	-8.59064	0.617491	0.738503	0.675557	8.64838e-18
Omega-6 fatty acids	Aortic aneurysm	Circulatory system	620	149336	-0.229846	0.0434426	-5.2908	0.729503	0.864926	0.794656	1.21785e-07
Omega-6 fatty acids	Abdominal aortic aneurysm	Circulatory system	863	149336	-0.282996	0.0376042	-7.52564	0.699777	0.810916	0.753523	5.24632e-14
Omega-6 fatty acids	Raynaud's syndrome	Circulatory system	936	149336	-0.167432	0.0349759	-4.78706	0.789567	0.905584	0.845835	1.69246e-06
Omega-6 fatty acids	Peripheral vascular disease, unspecified	Circulatory system	1990	149336	-0.384311	0.0251038	-15.3089	0.648144	0.715168	0.68092	6.67186e-53
Omega-6 fatty acids	Arterial embolism and thrombosis of lower extremity artery	Circulatory system	390	149336	-0.381553	0.0561653	-6.79339	0.611272	0.761803	0.6828	1.09527e-11
Omega-6 fatty acids	Other disorders of arteries and arterioles	Circulatory system	361	149336	-0.278774	0.0572631	-4.8683	0.675931	0.846016	0.756711	1.1256e-06
Omega-6 fatty acids	Stricture of artery	Circulatory system	604	149336	-0.374807	0.0451225	-8.30645	0.628995	0.750693	0.687422	9.86108e-17
Omega-6 fatty acids	Varicose veins of lower extremity	Circulatory system	4845	142718	-0.117935	0.0154157	-7.65031	0.86225	0.915962	0.888754	2.00493e-14
Omega-6 fatty acids	Varicose veins of lower extremity, symptomtic	Circulatory system	553	142718	-0.240907	0.0458338	-5.25609	0.718068	0.859383	0.785915	1.47148e-07
Omega-6 fatty acids	Chronic venous insufficiency [CVI]	Circulatory system	258	142718	-0.319664	0.0678905	-4.70852	0.635312	0.828982	0.726393	2.49523e-06
Omega-6 fatty acids	Hypotension	Circulatory system	1071	138307	-0.190231	0.0328539	-5.79023	0.775021	0.88154	0.826768	7.02922e-09
Omega-6 fatty acids	Orthostatic hypotension	Circulatory system	1858	138307	-0.271404	0.0255155	-10.6368	0.725024	0.80129	0.762309	2.00908e-26
Omega-6 fatty acids	Hypotension NOS	Circulatory system	3855	138307	-0.245687	0.0176996	-13.881	0.755445	0.809719	0.782167	8.26365e-44
Omega-6 fatty acids	Circulatory disease NEC	Circulatory system	12566	138307	-0.226614	0.0101276	-22.3758	0.781539	0.81319	0.797228	6.7693e-111
Omega-6 fatty acids	Epistaxis or throat hemorrhage	Respiratory	1562	145528	-0.179447	0.0271272	-6.61504	0.792325	0.881219	0.835732	3.71449e-11
Omega-6 fatty acids	Pneumonia	Respiratory	3678	145885	-0.199619	0.0179655	-11.1112	0.790645	0.848332	0.819043	1.10622e-28
Omega-6 fatty acids	Bacterial pneumonia	Respiratory	410	145885	-0.283517	0.053808	-5.26905	0.67735	0.836385	0.75313	1.37133e-07
Omega-6 fatty acids	Pneumococcal pneumonia	Respiratory	5601	145885	-0.190162	0.0146247	-13.0028	0.80342	0.850826	0.826825	1.17983e-38
Omega-6 fatty acids	Chronic airway obstruction	Respiratory	6059	146947	-0.206903	0.0141388	-14.6337	0.790838	0.835906	0.813098	1.71172e-48
Omega-6 fatty acids	Emphysema	Respiratory	1517	146947	-0.309338	0.0282089	-10.966	0.694342	0.775525	0.733933	5.56937e-28
Omega-6 fatty acids	Obstructive chronic bronchitis	Respiratory	2405	146947	-0.291869	0.0224674	-12.9908	0.714613	0.780404	0.746866	1.37947e-38
Omega-6 fatty acids	Bronchiectasis	Respiratory	1761	146947	-0.178775	0.0256105	-6.98056	0.795231	0.879209	0.836294	2.94016e-12
Omega-6 fatty acids	Pneumonitis due to inhalation of food or vomitus	Respiratory	973	144761	-0.208484	0.0347027	-6.00771	0.758234	0.868718	0.811814	1.88157e-09
Omega-6 fatty acids	Postinflammatory pulmonary fibrosis	Respiratory	942	144761	-0.172533	0.0350785	-4.9185	0.785399	0.901168	0.84153	8.72115e-07
Omega-6 fatty acids	Pleurisy; pleural effusion	Respiratory	5773	144761	-0.176482	0.0144018	-12.2542	0.814844	0.862168	0.838214	1.59547e-34
Omega-6 fatty acids	Pulmonary collapse; interstitial and compensatory emphysema	Respiratory	2657	144761	-0.144779	0.0207866	-6.96503	0.830585	0.901096	0.865213	3.28343e-12
Omega-6 fatty acids	Respiratory failure	Respiratory	2399	144761	-0.238878	0.0222857	-10.7189	0.75377	0.822579	0.787511	8.2965e-27
Omega-6 fatty acids	Respiratory insufficiency	Respiratory	917	144761	-0.257246	0.0358809	-7.16944	0.720477	0.82928	0.773178	7.53032e-13
Omega-6 fatty acids	Dependence on respirator [Ventilator] or supplemental oxygen	Respiratory	451	144761	-0.349521	0.0517884	-6.74902	0.636658	0.779942	0.705025	1.48845e-11
Omega-6 fatty acids	Shortness of breath	Respiratory	4478	149254	-0.158326	0.0161007	-9.83347	0.827003	0.880883	0.853572	8.07896e-23
Omega-6 fatty acids	Hypoventilation	Respiratory	101	155102	-0.568216	0.112302	-5.05973	0.453751	0.704597	0.566535	4.19852e-07
Omega-6 fatty acids	Abnormal findings examination of lungs	Respiratory	2066	153374	-0.10981	0.0233215	-4.70854	0.855856	0.937784	0.896004	2.49501e-06
Omega-6 fatty acids	Other diseases of respiratory system, NEC	Respiratory	6683	148555	-0.167767	0.013329	-12.5866	0.823712	0.867894	0.845551	2.50274e-36
Omega-6 fatty acids	GERD	Digestive	12830	129768	-0.0455037	0.00963224	-4.72411	0.937625	0.973705	0.955516	2.31126e-06
Omega-6 fatty acids	Ulcer of esophagus	Digestive	2637	129768	-0.0964858	0.020732	-4.65395	0.871773	0.945577	0.908023	3.2563e-06
Omega-6 fatty acids	Gastric ulcer	Digestive	2475	151249	-0.101283	0.0212721	-4.76131	0.866677	0.942043	0.903677	1.92336e-06
Omega-6 fatty acids	Dysphagia	Digestive	4707	129768	-0.109698	0.01565	-7.00949	0.868981	0.92396	0.896104	2.3919e-12
Omega-6 fatty acids	Gastritis and duodenitis	Digestive	9814	133751	-0.0923251	0.0109922	-8.39919	0.892348	0.931638	0.911809	4.49579e-17
Omega-6 fatty acids	Duodenitis	Digestive	4404	133751	-0.108198	0.016146	-6.70124	0.869438	0.926245	0.89745	2.06654e-11
Omega-6 fatty acids	Other specified gastritis	Digestive	6110	133751	-0.0844753	0.0137248	-6.15496	0.894561	0.944006	0.918994	7.50961e-10
Omega-6 fatty acids	Other disorders of stomach and duodenum	Digestive	2464	133751	-0.158495	0.0216273	-7.32844	0.817916	0.89028	0.853428	2.32842e-13
Omega-6 fatty acids	Diaphragmatic hernia	Digestive	16902	128210	-0.0441074	0.00853127	-5.17008	0.940969	0.972969	0.956851	2.3399e-07
Omega-6 fatty acids	Ventral hernia	Digestive	1917	128210	-0.140492	0.0243186	-5.77715	0.828367	0.911218	0.868931	7.59765e-09
Omega-6 fatty acids	Regional enteritis	Digestive	904	119500	-0.227719	0.0360757	-6.31227	0.74177	0.854438	0.796348	2.74979e-10
Omega-6 fatty acids	Celiac disease	Digestive	1047	119500	-0.476769	0.0349096	-13.6573	0.579606	0.6646	0.620786	1.82736e-42
Omega-6 fatty acids	Noninfectious gastroenteritis	Digestive	7270	119500	-0.0907778	0.0126886	-7.15429	0.890753	0.936178	0.913221	8.41083e-13
Omega-6 fatty acids	Other intestinal obstruction	Digestive	1972	119500	-0.170744	0.0242593	-7.03829	0.80378	0.883966	0.843038	1.94619e-12
Omega-6 fatty acids	Symptoms involving digestive system	Digestive	9324	119500	-0.0787613	0.0113084	-6.96484	0.903971	0.944945	0.924261	3.2878e-12
Omega-6 fatty acids	Constipation	Digestive	8965	119500	-0.157837	0.0117043	-13.4853	0.834593	0.873776	0.853989	1.90784e-41
Omega-6 fatty acids	Personal history of diseases of digestive system	Digestive	12083	119500	-0.0904327	0.0100598	-8.9895	0.895678	0.931704	0.913536	2.48364e-19
Omega-6 fatty acids	Peritonitis and retroperitoneal infections	Digestive	655	141760	-0.203766	0.0418625	-4.86749	0.751112	0.885049	0.815654	1.13023e-06
Omega-6 fatty acids	Other disorders of intestine	Digestive	2530	141760	-0.122697	0.0211379	-5.8046	0.848542	0.921845	0.884532	6.45197e-09
Omega-6 fatty acids	Other chronic nonalcoholic liver disease	Digestive	2720	147718	-0.102547	0.0203337	-5.04322	0.867183	0.939132	0.902536	4.57763e-07
Omega-6 fatty acids	Cirrhosis of liver without mention of alcohol	Digestive	591	147718	-0.432921	0.045773	-9.458	0.592741	0.709225	0.648611	3.13878e-21
Omega-6 fatty acids	Portal hypertension	Digestive	463	147718	-0.347068	0.0510682	-6.79616	0.639132	0.780765	0.706757	1.07445e-11
Omega-6 fatty acids	Ascites (non malignant)	Digestive	1306	147718	-0.208015	0.0298189	-6.97595	0.765934	0.860901	0.812195	3.03813e-12
Omega-6 fatty acids	Other disorders of liver	Digestive	1484	147718	-0.182592	0.0278715	-6.55122	0.788678	0.879724	0.833108	5.70671e-11
Omega-6 fatty acids	Abnormal results of function study of liver	Digestive	2948	147718	-0.101661	0.0195479	-5.2006	0.869298	0.938526	0.903336	1.98648e-07
Omega-6 fatty acids	Cholelithiasis	Digestive	5160	145201	-0.117418	0.0149494	-7.8544	0.863488	0.915602	0.889213	4.01682e-15
Omega-6 fatty acids	Calculus of bile duct	Digestive	1682	145201	-0.176898	0.0261825	-6.75637	0.795823	0.88184	0.837865	1.41495e-11
Omega-6 fatty acids	Cholecystitis without cholelithiasis	Digestive	1511	145201	-0.138616	0.0273721	-5.06414	0.824937	0.918373	0.870562	4.10254e-07
Omega-6 fatty acids	Blood in stool	Digestive	1591	141663	-0.126175	0.0266982	-4.72599	0.836376	0.928655	0.88146	2.29002e-06
Omega-6 fatty acids	Hemorrhage of gastrointestinal tract	Digestive	4477	141663	-0.0936126	0.0159319	-5.87581	0.882582	0.939458	0.910635	4.20774e-09
Omega-6 fatty acids	Splenomegaly	Digestive	371	141663	-0.387827	0.057409	-6.75552	0.60596	0.758868	0.678529	1.42324e-11
Omega-6 fatty acids	Chronic glomerulonephritis, NOS	Genitourinary	344	141631	-0.582119	0.061465	-9.47073	0.495007	0.629854	0.558713	2.77899e-21
Omega-6 fatty acids	Acute renal failure	Genitourinary	6852	141631	-0.248134	0.0135527	-18.3089	0.759769	0.801223	0.780255	7.03188e-75
Omega-6 fatty acids	Renal failure NOS	Genitourinary	815	141631	-0.230315	0.0380187	-6.05795	0.737018	0.855455	0.794283	1.37869e-09
Omega-6 fatty acids	Chronic renal failure [CKD]	Genitourinary	3054	141631	-0.38668	0.0204619	-18.8976	0.652544	0.70704	0.679308	1.194e-79
Omega-6 fatty acids	Renal dialysis	Genitourinary	308	141631	-0.368907	0.0628821	-5.86665	0.610868	0.781603	0.69149	4.44699e-09
Omega-6 fatty acids	End stage renal disease	Genitourinary	374	141631	-0.325605	0.0567606	-5.73646	0.645666	0.806542	0.72209	9.66785e-09
Omega-6 fatty acids	Chronic Kidney Disease, Stage III	Genitourinary	3686	141631	-0.279561	0.0183493	-15.2355	0.729349	0.783742	0.756115	2.05523e-52
Omega-6 fatty acids	Chronic Kidney Disease, Stage IV	Genitourinary	528	141631	-0.452432	0.0489101	-9.25028	0.577687	0.699766	0.63608	2.23914e-20
Omega-6 fatty acids	Other disorders of the kidney and ureters	Genitourinary	803	141631	-0.180514	0.0379108	-4.76155	0.774802	0.898932	0.834841	1.92109e-06
Omega-6 fatty acids	Cyst of kidney, acquired	Genitourinary	1480	141631	-0.217071	0.0282193	-7.69229	0.76143	0.850491	0.804873	1.44523e-14
Omega-6 fatty acids	Urinary tract infection	Genitourinary	8740	139463	-0.17729	0.0118165	-15.0036	0.818334	0.857131	0.837537	6.9526e-51
Omega-6 fatty acids	Cystitis	Genitourinary	1098	139463	-0.164851	0.0323073	-5.10261	0.795794	0.90323	0.84802	3.35006e-07
Omega-6 fatty acids	Hematuria	Genitourinary	7565	139463	-0.11367	0.012496	-9.0965	0.870924	0.914648	0.892552	9.32918e-20
Omega-6 fatty acids	Calculus of kidney	Genitourinary	2070	150640	-0.110751	0.0232756	-4.75825	0.855127	0.936817	0.895161	1.95276e-06
Omega-6 fatty acids	Other disorders of bladder	Genitourinary	4585	147075	-0.0875141	0.0157933	-5.5412	0.888225	0.944951	0.916206	3.00404e-08
Omega-6 fatty acids	Urethral stricture (not specified as infectious)	Genitourinary	1797	147075	-0.124244	0.0250426	-4.96133	0.840731	0.927451	0.883164	7.00129e-07
Omega-6 fatty acids	Other symptoms/disorders or the urinary system	Genitourinary	2530	142521	-0.170759	0.0214147	-7.97393	0.808286	0.879067	0.843024	1.53701e-15
Omega-6 fatty acids	Retention of urine	Genitourinary	6208	142521	-0.118792	0.0138917	-8.55124	0.864101	0.91246	0.887993	1.21769e-17
Omega-6 fatty acids	Urinary incontinence	Genitourinary	2929	142521	-0.156718	0.0198389	-7.89951	0.822262	0.888758	0.854945	2.80001e-15
Omega-6 fatty acids	Other symptoms involving urinary system	Genitourinary	1767	142521	-0.126982	0.0253461	-5.00994	0.837937	0.925464	0.880749	5.4446e-07
Omega-6 fatty acids	Hyperplasia of prostate	Genitourinary	8501	143210	-0.0911771	0.0125416	-7.26998	0.89066	0.935541	0.912856	3.59537e-13
Omega-6 fatty acids	Obstetrical/birth trauma	Pregnancy complications	1990	152830	-0.178551	0.0279667	-6.38441	0.791684	0.883414	0.836481	1.72057e-10
Omega-6 fatty acids	Other local infections of skin and subcutaneous tissue	Dermatologic	1030	152690	-0.158556	0.0331449	-4.78371	0.799494	0.910412	0.853375	1.72087e-06
Omega-6 fatty acids	Viral hepatitis C	Infectious diseases	115	151659	-0.601045	0.105588	-5.69234	0.445114	0.673201	0.548239	1.25309e-08
Omega-6 fatty acids	Decubitus ulcer	Dermatologic	1568	152968	-0.278619	0.0276049	-10.0931	0.71685	0.798772	0.756828	5.92713e-24
Omega-6 fatty acids	Chronic ulcer of leg or foot	Dermatologic	1093	152968	-0.422933	0.0337189	-12.5429	0.613094	0.69973	0.655122	4.34583e-36
Omega-6 fatty acids	Rheumatoid arthritis	Musculoskeletal	2188	151733	-0.121699	0.0227075	-5.35941	0.846763	0.925592	0.885415	8.34935e-08
Omega-6 fatty acids	Osteoarthrosis NOS	Musculoskeletal	10746	128411	-0.0713856	0.0106154	-6.72472	0.911906	0.950653	0.931103	1.75925e-11
Omega-6 fatty acids	Cardiac shunt/ heart septal defect	Congenital anomalies	346	154681	-0.283479	0.0584219	-4.85228	0.6712	0.843906	0.753159	1.22049e-06
Omega-6 fatty acids	Symptoms involving nervous and musculoskeletal systems	Symptoms	3653	151810	-0.184113	0.0180056	-10.2253	0.802936	0.861656	0.831842	1.52729e-24
Omega-6 fatty acids	Edema	Symptoms	2030	153299	-0.216316	0.0239899	-9.01693	0.768385	0.844148	0.805481	1.93427e-19
Omega-6 fatty acids	Fever of unknown origin	Symptoms	2658	152805	-0.104028	0.0205209	-5.06935	0.865581	0.938085	0.9012	3.9917e-07
Omega-6 fatty acids	Abdominal pain	Symptoms	9908	145555	-0.0609617	0.0108273	-5.63038	0.921075	0.96101	0.940859	1.79813e-08
Omega-6 fatty acids	Syncope and collapse	Symptoms	6104	149359	-0.134267	0.0138213	-9.71445	0.850949	0.898324	0.874357	2.61663e-22
Omega-6 fatty acids	Nausea and vomiting	Symptoms	7680	147783	-0.0930735	0.0122817	-7.57825	0.889422	0.933289	0.911127	3.50241e-14
Omega-6 fatty acids	Malaise and fatigue	Symptoms	2660	152436	-0.144176	0.0207044	-6.96358	0.83122	0.901494	0.865735	3.3174e-12
Omega-6 fatty acids	Intestinal infection due to C. difficile	Infectious diseases	452	153247	-0.236903	0.0506613	-4.67622	0.714089	0.870942	0.789067	2.92213e-06
Omega-6 fatty acids	Postoperative infection	Infectious diseases	2414	152794	-0.137647	0.0216617	-6.3544	0.835089	0.909094	0.871406	2.09248e-10
Omega-6 fatty acids	Fracture of neck of femur	Injuries & poisonings	1344	144992	-0.167206	0.0291939	-5.72741	0.798816	0.895666	0.846026	1.01976e-08
Omega-6 fatty acids	Fracture of unspecified part of femur	Injuries & poisonings	622	144992	-0.203541	0.0430144	-4.73193	0.749562	0.887217	0.815837	2.224e-06
Omega-6 fatty acids	Complications of transplants and reattached limbs	Injuries & poisonings	10813	141493	-0.125506	0.0105408	-11.9067	0.86399	0.900438	0.88205	1.09181e-32
Omega-6 fatty acids	Complications of cardiac/vascular device, implant, and graft	Injuries & poisonings	1685	141493	-0.338585	0.0268892	-12.5918	0.676087	0.751238	0.712778	2.34166e-36
Omega-6 fatty acids	Mechanical complication of unspecified genitourinary device, implant, and graft	Injuries & poisonings	1049	141493	-0.187071	0.0331545	-5.6424	0.777009	0.884842	0.829385	1.67695e-08
Omega-6 fatty acids	Complication of internal orthopedic device	Injuries & poisonings	2977	141493	-0.101559	0.0194956	-5.20934	0.869475	0.938526	0.903428	1.89515e-07
Omega-6 fatty acids	Complication due to other implant and internal device	Injuries & poisonings	1253	141493	-0.144945	0.0300813	-4.81845	0.815364	0.917402	0.86507	1.4468e-06
Omega-6 fatty acids	Superficial injury without mention of infection	Injuries & poisonings	3348	151247	-0.129078	0.0184461	-6.99758	0.847626	0.911186	0.878905	2.60422e-12
Omega-6 fatty acids	Atopic/contact dermatitis due to other or unspecified	Dermatologic	2179	148785	-0.106234	0.0226649	-4.68715	0.860032	0.939937	0.899214	2.77033e-06
Omega-6 fatty acids	Adverse drug events and drug allergies	Injuries & poisonings	6536	135022	-0.10475	0.0133533	-7.84449	0.877247	0.924389	0.90055	4.34704e-15
Omega-6 fatty acids	Sepsis	Injuries & poisonings	4016	151393	-0.173057	0.0170635	-10.142	0.813369	0.869634	0.841089	3.59775e-24
Docosahexaenoic acid	Candidiasis	Infectious diseases	2003	153025	-0.211619	0.0255361	-8.28706	0.769498	0.850507	0.809273	1.16083e-16
Docosahexaenoic acid	Cancer of esophagus	Neoplasms	567	144325	-0.261579	0.0492555	-5.31065	0.698128	0.846759	0.769835	1.09237e-07
Docosahexaenoic acid	Cancer of stomach	Neoplasms	399	144325	-0.316712	0.059868	-5.29017	0.6468	0.817797	0.728541	1.22201e-07
Docosahexaenoic acid	Colon cancer	Neoplasms	2079	136943	-0.124854	0.024158	-5.16821	0.841499	0.925072	0.882626	2.36347e-07
Docosahexaenoic acid	Malignant neoplasm of liver, primary	Neoplasms	153	144325	-0.544692	0.104364	-5.21917	0.471008	0.708831	0.580021	1.79727e-07
Docosahexaenoic acid	Malignant neoplasm of other and ill-defined sites within the digestive organs and peritoneum	Neoplasms	3439	144325	-0.102359	0.0186657	-5.4838	0.870079	0.936124	0.902706	4.16283e-08
Docosahexaenoic acid	Cancer of bronchus; lung	Neoplasms	1897	153258	-0.232937	0.0264084	-8.82059	0.751967	0.833975	0.792203	1.13857e-18
Docosahexaenoic acid	Malignant neoplasm of kidney, except pelvis	Neoplasms	726	152678	-0.223161	0.0428282	-5.21061	0.734851	0.86914	0.799986	1.88219e-07
Docosahexaenoic acid	Secondary malignant neoplasm	Neoplasms	1328	141050	-0.149549	0.0304632	-4.90916	0.810749	0.913564	0.861097	9.14686e-07
Docosahexaenoic acid	Secondary malignancy of lymph nodes	Neoplasms	3815	141050	-0.0966687	0.0177386	-5.44962	0.876662	0.939785	0.907857	5.04781e-08
Docosahexaenoic acid	Secondary malignancy of respiratory organs	Neoplasms	1991	141050	-0.135956	0.0248101	-5.47987	0.831143	0.916026	0.872881	4.25635e-08
Docosahexaenoic acid	Secondary malignant neoplasm of digestive systems	Neoplasms	1361	141050	-0.138958	0.0298505	-4.65512	0.820383	0.922203	0.870265	3.23786e-06
Docosahexaenoic acid	Myeloproliferative disease	Neoplasms	536	152370	-0.252275	0.0498644	-5.05922	0.703803	0.855684	0.777031	4.20965e-07
Docosahexaenoic acid	Polycythemia vera	Neoplasms	238	152167	-0.487705	0.0827704	-5.89227	0.520812	0.720288	0.614034	3.80926e-09
Docosahexaenoic acid	Benign neoplasm of colon	Neoplasms	14647	139140	-0.0571408	0.00927825	-6.15858	0.92739	0.96174	0.944461	7.34009e-10
Docosahexaenoic acid	Benign neoplasm of other parts of digestive system	Neoplasms	4499	145569	-0.106973	0.016356	-6.54029	0.870057	0.927665	0.89855	6.14e-11
Docosahexaenoic acid	Benign neoplasm of adrenal gland	Neoplasms	159	154922	-0.540613	0.101253	-5.33922	0.475958	0.707643	0.582391	9.33491e-08
Docosahexaenoic acid	Thyrotoxicosis with or without goiter	Endocrine/metabolic	1012	144726	-0.280715	0.0365641	-7.67732	0.70258	0.810841	0.755244	1.62447e-14
Docosahexaenoic acid	Secondary hypothyroidism	Endocrine/metabolic	800	144726	-0.203656	0.0398724	-5.10769	0.753817	0.881317	0.815743	3.2612e-07
Docosahexaenoic acid	Hypothyroidism NOS	Endocrine/metabolic	8863	144726	-0.165044	0.0121707	-13.5608	0.827806	0.868256	0.847856	6.83786e-42
Docosahexaenoic acid	Type 1 diabetes	Endocrine/metabolic	1331	142516	-0.464048	0.0348624	-13.3108	0.586935	0.672875	0.628734	2.00228e-40
Docosahexaenoic acid	Type 1 diabetes with ophthalmic manifestations	Endocrine/metabolic	278	142516	-0.447198	0.0760422	-5.88092	0.549685	0.740467	0.639417	4.07991e-09
Docosahexaenoic acid	Type 2 diabetes	Endocrine/metabolic	11686	142516	-0.425801	0.0119995	-35.485	0.63802	0.668748	0.653246	8.38526e-276
Docosahexaenoic acid	Type 2 diabetes with renal manifestations	Endocrine/metabolic	184	142516	-0.715893	0.098918	-7.23724	0.401522	0.591582	0.488755	4.57905e-13
Docosahexaenoic acid	Type 2 diabetes with ophthalmic manifestations	Endocrine/metabolic	1089	142516	-0.555028	0.0389727	-14.2415	0.531558	0.619286	0.574056	5.06621e-46
Docosahexaenoic acid	Type 2 diabetes with neurological manifestations	Endocrine/metabolic	433	142516	-0.71176	0.0648139	-10.9816	0.43172	0.556565	0.49078	4.68636e-28
Docosahexaenoic acid	Diabetes type 2 with peripheral circulatory disorders	Endocrine/metabolic	284	142516	-0.657231	0.0791442	-8.30423	0.442983	0.604042	0.518284	1.00471e-16
Docosahexaenoic acid	Diabetic retinopathy	Endocrine/metabolic	1257	154188	-0.487285	0.0356968	-13.6506	0.57251	0.658488	0.614292	2.00109e-42
Docosahexaenoic acid	Hypoglycemia	Endocrine/metabolic	970	140779	-0.590727	0.0419708	-14.0747	0.509882	0.601055	0.553924	5.43113e-45
Docosahexaenoic acid	Pituitary hypofunction	Endocrine/metabolic	150	152557	-0.479515	0.105333	-4.55239	0.501646	0.757771	0.619083	5.30397e-06
Docosahexaenoic acid	Anorexia	Endocrine/metabolic	785	151709	-0.228063	0.0408567	-5.58202	0.734181	0.861677	0.796074	2.37734e-08
Docosahexaenoic acid	Vitamin B-complex deficiencies	Endocrine/metabolic	1138	151709	-0.398619	0.0363698	-10.9602	0.624726	0.720441	0.671246	5.93872e-28
Docosahexaenoic acid	Vitamin D deficiency	Endocrine/metabolic	1466	151709	-0.218983	0.0298087	-7.34627	0.757398	0.851265	0.803335	2.03817e-13
Docosahexaenoic acid	Disorders of magnesium metabolism	Endocrine/metabolic	878	152757	-0.308494	0.0399099	-7.72977	0.678785	0.793715	0.734552	1.07743e-14
Docosahexaenoic acid	Disorders of calcium/phosphorus metabolism	Endocrine/metabolic	1325	152757	-0.227408	0.0314919	-7.22115	0.748528	0.846863	0.796596	5.15499e-13
Docosahexaenoic acid	Hyperpotassemia	Endocrine/metabolic	1210	146471	-0.323858	0.0344646	-9.39681	0.675733	0.773466	0.723353	5.62398e-21
Docosahexaenoic acid	Hypopotassemia	Endocrine/metabolic	2229	146471	-0.180343	0.0238195	-7.57123	0.796644	0.874608	0.834984	3.69697e-14
Docosahexaenoic acid	Acidosis	Endocrine/metabolic	1289	146471	-0.333218	0.0336287	-9.90874	0.67056	0.765033	0.716614	3.8143e-23
Docosahexaenoic acid	Hypovolemia	Endocrine/metabolic	3396	146471	-0.247892	0.0199932	-12.3988	0.750298	0.811464	0.780444	2.65141e-35
Docosahexaenoic acid	Fluid overload	Endocrine/metabolic	884	146471	-0.381211	0.0408523	-9.33144	0.630029	0.739429	0.683034	1.04447e-20
Docosahexaenoic acid	Other disorders of metabolism	Endocrine/metabolic	827	154094	-0.215985	0.0399126	-5.41146	0.744493	0.870549	0.805747	6.25125e-08
Docosahexaenoic acid	Obesity	Endocrine/metabolic	11057	144327	-0.385385	0.0121105	-31.8224	0.664189	0.696482	0.680188	3.17078e-222
Docosahexaenoic acid	Iron deficiency anemias, unspecified or not due to blood loss	Hematopoietic	6254	141524	-0.336092	0.0154626	-21.7357	0.69315	0.736463	0.714558	9.42576e-105
Docosahexaenoic acid	Pernicious anemia	Hematopoietic	510	141524	-0.387954	0.0536918	-7.22557	0.609963	0.75281	0.678444	4.98998e-13
Docosahexaenoic acid	Aplastic anemia	Hematopoietic	383	141524	-0.275148	0.0598069	-4.60061	0.674273	0.852326	0.75946	4.21257e-06
Docosahexaenoic acid	Other anemias	Hematopoietic	8782	141524	-0.243277	0.0126827	-19.1818	0.764741	0.803721	0.784054	5.25063e-82
Docosahexaenoic acid	Anemia of chronic disease	Hematopoietic	265	141524	-0.397149	0.0748262	-5.30762	0.579209	0.776516	0.672234	1.11068e-07
Docosahexaenoic acid	Thrombocytopenia	Hematopoietic	1163	153332	-0.267494	0.0345674	-7.73834	0.71474	0.81844	0.765295	1.00726e-14
Docosahexaenoic acid	Neutropenia	Hematopoietic	2113	150263	-0.161067	0.0244481	-6.58811	0.811128	0.892703	0.851235	4.45473e-11
Docosahexaenoic acid	Lymphadenitis	Hematopoietic	1796	150263	-0.204769	0.0272101	-7.5255	0.772207	0.859118	0.814835	5.25208e-14
Docosahexaenoic acid	Diseases of spleen	Hematopoietic	411	150263	-0.267218	0.0579848	-4.60841	0.682157	0.856161	0.765506	4.05764e-06
Docosahexaenoic acid	Polycythemia, secondary	Hematopoietic	237	149949	-0.493157	0.0833846	-5.91424	0.517339	0.717204	0.610696	3.33409e-09
Docosahexaenoic acid	Delirium dementia and amnestic and other cognitive disorders	Mental disorders	1139	149524	-0.214865	0.033368	-6.43927	0.755127	0.860634	0.80665	1.20047e-10
Docosahexaenoic acid	Senile dementia	Mental disorders	1163	149524	-0.149918	0.0319699	-4.68935	0.808003	0.915861	0.860778	2.7408e-06
Docosahexaenoic acid	Aphasia/speech disturbance	Mental disorders	804	149524	-0.246749	0.041036	-6.013	0.720342	0.846028	0.781336	1.82121e-09
Docosahexaenoic acid	Altered mental status	Mental disorders	2401	149524	-0.183757	0.0230774	-7.96263	0.795097	0.87037	0.832138	1.68415e-15
Docosahexaenoic acid	Major depressive disorder	Mental disorders	9406	141266	-0.187548	0.0122115	-15.3583	0.809318	0.849003	0.828989	3.11682e-53
Docosahexaenoic acid	Suicide or self-inflicted injury	Mental disorders	763	141266	-0.209111	0.0434609	-4.81147	0.744333	0.882542	0.811305	1.49826e-06
Docosahexaenoic acid	Anxiety disorder	Mental disorders	5623	141266	-0.109531	0.0149913	-7.30627	0.870187	0.922855	0.896255	2.74654e-13
Docosahexaenoic acid	Agorophobia, social phobia, and panic disorder	Mental disorders	685	141266	-0.247166	0.0449706	-5.49617	0.714418	0.852105	0.781011	3.88117e-08
Docosahexaenoic acid	Alcohol-related disorders	Mental disorders	1074	152355	-0.183	0.0360234	-5.08002	0.775421	0.892996	0.832768	3.77396e-07
Docosahexaenoic acid	Alcoholic liver damage	Mental disorders	569	152355	-0.346287	0.052543	-6.59054	0.637326	0.783035	0.70731	4.38239e-11
Docosahexaenoic acid	Sleep apnea	Neurological	2987	151966	-0.289314	0.0223997	-12.916	0.71644	0.782188	0.748777	3.65848e-38
Docosahexaenoic acid	Other headache syndromes	Neurological	4453	149198	-0.122905	0.0170173	-7.22235	0.855191	0.914182	0.884348	5.10986e-13
Docosahexaenoic acid	Hemiplegia	Neurological	1331	146798	-0.189332	0.0312134	-6.06572	0.77798	0.879221	0.827512	1.31365e-09
Docosahexaenoic acid	Abnormality of gait	Neurological	3018	151547	-0.246143	0.0211057	-11.6624	0.749956	0.814639	0.781811	1.98375e-31
Docosahexaenoic acid	Other peripheral nerve disorders	Neurological	6148	148064	-0.087923	0.0140797	-6.24467	0.890795	0.94134	0.915831	4.24686e-10
Docosahexaenoic acid	Inflammatory and toxic neuropathy	Neurological	1376	153690	-0.212516	0.0311016	-6.83297	0.760334	0.858903	0.808547	8.31749e-12
Docosahexaenoic acid	Cataract	Sense organs	14143	137086	-0.0690091	0.00943818	-7.3117	0.916164	0.950695	0.933318	2.63787e-13
Docosahexaenoic acid	Senile cataract	Sense organs	9484	137086	-0.0893396	0.0113932	-7.84145	0.894271	0.935115	0.914535	4.45365e-15
Docosahexaenoic acid	Blindness and low vision	Sense organs	522	151664	-0.289717	0.0517915	-5.59392	0.675373	0.827343	0.748475	2.22001e-08
Docosahexaenoic acid	Septicemia	Infectious diseases	3802	146351	-0.252843	0.0190683	-13.2599	0.747962	0.80601	0.77659	3.95499e-40
Docosahexaenoic acid	Gram positive septicemia	Infectious diseases	398	146351	-0.30966	0.0603644	-5.12984	0.650744	0.824385	0.733696	2.89983e-07
Docosahexaenoic acid	Otitis media	Sense organs	505	153614	-0.239144	0.0520636	-4.5933	0.709949	0.870648	0.787302	4.36286e-06
Docosahexaenoic acid	Dizziness and giddiness (Light-headedness and vertigo)	Sense organs	3548	150772	-0.164193	0.0190015	-8.64106	0.817387	0.880591	0.848578	5.56923e-18
Docosahexaenoic acid	Hearing loss	Sense organs	3694	150630	-0.120993	0.0181215	-6.67674	0.854945	0.917882	0.88604	2.44318e-11
Docosahexaenoic acid	Rheumatic disease of the heart valves	Circulatory system	1876	148116	-0.133582	0.0253648	-5.26644	0.832185	0.91917	0.874956	1.39092e-07
Docosahexaenoic acid	Nonrheumatic mitral valve disorders	Circulatory system	2144	148116	-0.178116	0.0243193	-7.32405	0.797621	0.877393	0.836846	2.40606e-13
Docosahexaenoic acid	Essential hypertension	Circulatory system	46776	108236	-0.160469	0.00624266	-25.7053	0.841372	0.862215	0.851744	1.02051e-145
Docosahexaenoic acid	Hypertensive chronic kidney disease	Circulatory system	612	108236	-0.504661	0.0509586	-9.90334	0.545797	0.666449	0.60371	4.02615e-23
Docosahexaenoic acid	Bacterial infection NOS	Infectious diseases	1794	146351	-0.25419	0.0275529	-9.22554	0.73449	0.818253	0.775544	2.82142e-20
Docosahexaenoic acid	Staphylococcus infections	Infectious diseases	677	146351	-0.296512	0.0458446	-6.46777	0.678848	0.812462	0.743406	9.94627e-11
Docosahexaenoic acid	Methicillin sensitive Staphylococcus aureus	Infectious diseases	1489	146351	-0.259549	0.0307235	-8.4479	0.725968	0.818883	0.771399	2.96598e-17
Docosahexaenoic acid	Streptococcus infection	Infectious diseases	1240	146351	-0.217454	0.033013	-6.58691	0.753716	0.857829	0.804565	4.49071e-11
Docosahexaenoic acid	E. coli	Infectious diseases	2356	146351	-0.265414	0.0239685	-11.0735	0.731487	0.803543	0.766888	1.68759e-28
Docosahexaenoic acid	Unstable angina (intermediate coronary syndrome)	Circulatory system	2470	136743	-0.224806	0.023365	-9.62146	0.762694	0.835842	0.798671	6.49062e-22
Docosahexaenoic acid	Myocardial infarction	Circulatory system	7641	136743	-0.176767	0.013437	-13.1553	0.816107	0.860246	0.837975	1.58607e-39
Docosahexaenoic acid	Angina pectoris	Circulatory system	9205	136743	-0.227823	0.01248	-18.255	0.776959	0.815914	0.796265	1.88937e-74
Docosahexaenoic acid	Coronary atherosclerosis	Circulatory system	11557	136743	-0.127433	0.0108731	-11.7201	0.861728	0.89925	0.880352	1.00531e-31
Docosahexaenoic acid	Other chronic ischemic heart disease, unspecified	Circulatory system	9556	136743	-0.237038	0.0123853	-19.1386	0.769976	0.80828	0.788961	1.20433e-81
Docosahexaenoic acid	Other acute and subacute forms of ischemic heart disease	Circulatory system	1185	136743	-0.180131	0.0329708	-5.46335	0.782402	0.890326	0.835161	4.67245e-08
Docosahexaenoic acid	Other forms of chronic heart disease	Circulatory system	2640	136743	-0.186181	0.0222167	-8.38021	0.794522	0.866812	0.830124	5.28312e-17
Docosahexaenoic acid	Pulmonary embolism and infarction, acute	Circulatory system	2709	149413	-0.203033	0.0220574	-9.20477	0.781507	0.852081	0.816251	3.42415e-20
Docosahexaenoic acid	Chronic pulmonary heart disease	Circulatory system	698	149413	-0.372122	0.0456253	-8.15605	0.629746	0.753048	0.68927	3.46145e-16
Docosahexaenoic acid	Primary pulmonary hypertension	Circulatory system	209	149413	-0.43535	0.0849163	-5.12682	0.546323	0.761936	0.647038	2.94684e-07
Docosahexaenoic acid	Cardiomegaly	Circulatory system	3042	149413	-0.19596	0.0207801	-9.43018	0.789043	0.856004	0.822045	4.0938e-21
Docosahexaenoic acid	Precordial pain	Circulatory system	2597	152848	-0.157137	0.0223017	-7.04598	0.817801	0.892506	0.854587	1.84166e-12
Docosahexaenoic acid	Right bundle branch block	Circulatory system	1750	136696	-0.124666	0.0264618	-4.71116	0.837792	0.929347	0.882792	2.46315e-06
Docosahexaenoic acid	Cardiac pacemaker in situ	Circulatory system	2237	136696	-0.150456	0.0236902	-6.351	0.820998	0.900882	0.860315	2.13921e-10
Docosahexaenoic acid	Paroxysmal supraventricular tachycardia	Circulatory system	1583	136696	-0.164551	0.0282477	-5.82529	0.802218	0.896139	0.848275	5.70138e-09
Docosahexaenoic acid	Atrial fibrillation and flutter	Circulatory system	7114	136696	-0.153688	0.0136203	-11.2837	0.834857	0.880642	0.85754	1.57975e-29
Docosahexaenoic acid	Other specified cardiac dysrhythmias	Circulatory system	2689	136696	-0.11658	0.0213631	-5.45709	0.853211	0.927731	0.889959	4.84003e-08
Docosahexaenoic acid	Tachycardia NOS	Circulatory system	1877	136696	-0.249469	0.0270557	-9.22058	0.738699	0.821341	0.779215	2.95509e-20
Docosahexaenoic acid	Congestive heart failure (CHF) NOS	Circulatory system	2025	150884	-0.344105	0.0267987	-12.8404	0.672361	0.746831	0.708854	9.74157e-38
Docosahexaenoic acid	Heart failure NOS	Circulatory system	2829	150884	-0.234241	0.0219588	-10.6673	0.757646	0.825746	0.791171	1.44793e-26
Docosahexaenoic acid	Cerebrovascular disease	Circulatory system	1401	147971	-0.164836	0.0298046	-5.53055	0.799496	0.898564	0.848033	3.19229e-08
Docosahexaenoic acid	Cerebral artery occlusion, with cerebral infarction	Circulatory system	2736	147971	-0.107023	0.0209626	-5.10543	0.862087	0.935913	0.898505	3.30042e-07
Docosahexaenoic acid	Cerebral ischemia	Circulatory system	1583	147971	-0.124843	0.0272928	-4.5742	0.836264	0.930679	0.882636	4.78049e-06
Docosahexaenoic acid	Transient cerebral ischemia	Circulatory system	1427	147971	-0.132304	0.0290946	-4.54739	0.827079	0.926979	0.876074	5.4316e-06
Docosahexaenoic acid	Atherosclerosis of the extremities	Circulatory system	595	149318	-0.276696	0.0482612	-5.7333	0.689048	0.832501	0.758285	9.84942e-09
Docosahexaenoic acid	Abdominal aortic aneurysm	Circulatory system	863	149318	-0.229982	0.0395286	-5.81813	0.73468	0.85778	0.794548	5.95107e-09
Docosahexaenoic acid	Peripheral vascular disease, unspecified	Circulatory system	1990	149318	-0.296537	0.0267332	-11.0924	0.705193	0.783097	0.743388	1.36524e-28
Docosahexaenoic acid	Arterial embolism and thrombosis of lower extremity artery	Circulatory system	390	149318	-0.305964	0.0603895	-5.06652	0.653083	0.827424	0.736413	4.05162e-07
Docosahexaenoic acid	Stricture of artery	Circulatory system	604	149318	-0.306437	0.0482344	-6.35307	0.668929	0.808116	0.736065	2.11061e-10
Docosahexaenoic acid	Noninfectious disorders of lymphatic channels	Circulatory system	721	154724	-0.23771	0.0426501	-5.5735	0.724546	0.85637	0.788431	2.4967e-08
Docosahexaenoic acid	Other venous embolism and thrombosis	Circulatory system	411	142702	-0.271533	0.0586739	-4.62782	0.678287	0.8536	0.76221	3.69527e-06
Docosahexaenoic acid	Varicose veins of lower extremity	Circulatory system	4843	142702	-0.107249	0.0159812	-6.71095	0.870467	0.92674	0.898302	1.93366e-11
Docosahexaenoic acid	Varicose veins of lower extremity, symptomtic	Circulatory system	553	142702	-0.359212	0.0511582	-7.0216	0.630902	0.770958	0.698226	2.19347e-12
Docosahexaenoic acid	Hypotension	Circulatory system	1070	138291	-0.266071	0.0356191	-7.46989	0.714259	0.821267	0.766385	8.02633e-14
Docosahexaenoic acid	Orthostatic hypotension	Circulatory system	1857	138291	-0.247609	0.0268218	-9.23166	0.740408	0.822487	0.780665	2.66464e-20
Docosahexaenoic acid	Hypotension NOS	Circulatory system	3855	138291	-0.228738	0.0187148	-12.2223	0.766742	0.825103	0.795537	2.36377e-34
Docosahexaenoic acid	Circulatory disease NEC	Circulatory system	12565	138291	-0.18362	0.0105123	-17.4672	0.81523	0.849525	0.832252	2.5467e-68
Docosahexaenoic acid	Epistaxis or throat hemorrhage	Respiratory	1562	145510	-0.13435	0.0280538	-4.78901	0.827107	0.923237	0.874284	1.6761e-06
Docosahexaenoic acid	Pneumonia	Respiratory	3678	145867	-0.292905	0.0196772	-14.8855	0.717729	0.775279	0.746093	4.09255e-50
Docosahexaenoic acid	Bacterial pneumonia	Respiratory	410	145867	-0.283593	0.0586971	-4.83146	0.670111	0.84339	0.753073	1.35536e-06
Docosahexaenoic acid	Pneumococcal pneumonia	Respiratory	5601	145867	-0.288545	0.0160554	-17.9719	0.726045	0.773209	0.749353	3.23736e-72
Docosahexaenoic acid	Viral pneumonia	Respiratory	725	145867	-0.305732	0.0445211	-6.86713	0.6744	0.802966	0.736584	6.55076e-12
Docosahexaenoic acid	Bronchopneumonia and lung abscess	Respiratory	314	145867	-0.331396	0.0676158	-4.90115	0.627516	0.817863	0.717921	9.52761e-07
Docosahexaenoic acid	Influenza	Respiratory	540	145867	-0.275638	0.0507435	-5.432	0.686363	0.837387	0.759087	5.5727e-08
Docosahexaenoic acid	Chronic airway obstruction	Respiratory	6059	146929	-0.436241	0.0162276	-26.8827	0.626153	0.667277	0.646462	3.49947e-159
Docosahexaenoic acid	Emphysema	Respiratory	1517	146929	-0.499792	0.0324948	-15.3807	0.568998	0.646288	0.606657	2.20683e-53
Docosahexaenoic acid	Obstructive chronic bronchitis	Respiratory	2405	146929	-0.60017	0.0265711	-22.5873	0.520744	0.577907	0.548718	5.77588e-113
Docosahexaenoic acid	Bronchiectasis	Respiratory	1761	146929	-0.212258	0.0268731	-7.89855	0.766964	0.852158	0.808756	2.82167e-15
Docosahexaenoic acid	Bronchitis	Respiratory	393	146929	-0.293259	0.0593352	-4.94241	0.662875	0.836381	0.745829	7.71618e-07
Docosahexaenoic acid	Pneumonitis due to inhalation of food or vomitus	Respiratory	973	144745	-0.271069	0.0376302	-7.2035	0.707841	0.820326	0.762564	5.86882e-13
Docosahexaenoic acid	Postinflammatory pulmonary fibrosis	Respiratory	942	144745	-0.32735	0.0387669	-8.44405	0.667626	0.777177	0.720831	3.06525e-17
Docosahexaenoic acid	Other alveolar and parietoalveolar pneumonopathy	Respiratory	344	144745	-0.321745	0.0641036	-5.01914	0.638105	0.820305	0.724883	5.19039e-07
Docosahexaenoic acid	Pleurisy; pleural effusion	Respiratory	5772	144745	-0.219738	0.0153878	-14.28	0.778781	0.8272	0.802729	2.9165e-46
Docosahexaenoic acid	Pulmonary collapse; interstitial and compensatory emphysema	Respiratory	2657	144745	-0.228073	0.0224434	-10.1622	0.761603	0.831638	0.796066	2.92521e-24
Docosahexaenoic acid	Respiratory failure	Respiratory	2399	144745	-0.37685	0.0250009	-15.0734	0.653034	0.72027	0.686019	2.42142e-51
Docosahexaenoic acid	Respiratory insufficiency	Respiratory	917	144745	-0.392007	0.0403728	-9.70967	0.623866	0.730822	0.6757	2.74211e-22
Docosahexaenoic acid	Dependence on respirator [Ventilator] or supplemental oxygen	Respiratory	450	144745	-0.540059	0.0608465	-8.87576	0.516559	0.655656	0.582714	6.9456e-19
Docosahexaenoic acid	Other diseases of lung	Respiratory	1041	154387	-0.182404	0.0349875	-5.21339	0.777501	0.89177	0.833265	1.85416e-07
Docosahexaenoic acid	Shortness of breath	Respiratory	4478	149237	-0.239574	0.0175151	-13.6782	0.760284	0.814318	0.786963	1.37112e-42
Docosahexaenoic acid	Cough	Respiratory	2209	149237	-0.158099	0.023967	-6.59652	0.814317	0.894522	0.853765	4.20907e-11
Docosahexaenoic acid	Hypoventilation	Respiratory	101	155084	-0.788274	0.134548	-5.8587	0.347714	0.588917	0.454629	4.66505e-09
Docosahexaenoic acid	Abnormal findings examination of lungs	Respiratory	2066	153356	-0.212522	0.0252158	-8.42813	0.769292	0.849209	0.808543	3.51245e-17
Docosahexaenoic acid	Hemoptysis	Respiratory	1199	154180	-0.237228	0.0337047	-7.03842	0.737952	0.842167	0.788812	1.94426e-12
Docosahexaenoic acid	Other diseases of respiratory system, NEC	Respiratory	6681	148539	-0.271004	0.014674	-18.4683	0.740913	0.78478	0.762614	3.71775e-76
Docosahexaenoic acid	Dental caries	Digestive	1719	150376	-0.269116	0.0291711	-9.22545	0.721297	0.808672	0.764054	2.8237e-20
Docosahexaenoic acid	Other diseases of the teeth and supporting structures	Digestive	1495	150376	-0.222343	0.0302582	-7.34821	0.754178	0.849147	0.80064	2.00877e-13
Docosahexaenoic acid	Esophagitis, GERD and related diseases	Digestive	4869	129753	-0.166157	0.0164318	-10.1119	0.819946	0.874496	0.846913	4.89042e-24
Docosahexaenoic acid	GERD	Digestive	12828	129753	-0.146751	0.0102514	-14.3151	0.846282	0.880983	0.863509	1.76069e-46
Docosahexaenoic acid	Ulcer of esophagus	Digestive	2637	129753	-0.240658	0.0228678	-10.5239	0.751449	0.821917	0.78611	6.70324e-26
Docosahexaenoic acid	Barrett's esophagus	Digestive	2396	129753	-0.185733	0.0234357	-7.92521	0.792964	0.869256	0.830496	2.27754e-15
Docosahexaenoic acid	Reflux esophagitis	Digestive	6094	129753	-0.137636	0.0145531	-9.45749	0.846804	0.896515	0.871416	3.15432e-21
Docosahexaenoic acid	Esophageal bleeding (varices/hemorrhage)	Digestive	974	129753	-0.225754	0.0370213	-6.09794	0.741543	0.857335	0.797914	1.07446e-09
Docosahexaenoic acid	Disorders of esophageal motility	Digestive	470	129753	-0.273017	0.0540333	-5.05275	0.683653	0.844873	0.76108	4.35483e-07
Docosahexaenoic acid	Gastroesophageal laceration-hemorrhage syndrome	Digestive	157	129753	-0.492351	0.102268	-4.81433	0.498358	0.743853	0.611188	1.47695e-06
Docosahexaenoic acid	Gastric ulcer	Digestive	2475	151231	-0.129656	0.0222855	-5.81796	0.840601	0.91733	0.878397	5.95709e-09
Docosahexaenoic acid	Peptic ulcer, site unspecified	Digestive	231	151231	-0.411659	0.0819268	-5.02472	0.562799	0.775777	0.66255	5.04165e-07
Docosahexaenoic acid	Dysphagia	Digestive	4707	129753	-0.187248	0.0167714	-11.1647	0.802299	0.856815	0.829238	6.06768e-29
Docosahexaenoic acid	Gastritis and duodenitis	Digestive	9812	133737	-0.170177	0.0117275	-14.5109	0.824285	0.863062	0.843516	1.03367e-47
Docosahexaenoic acid	Duodenitis	Digestive	4401	133737	-0.223932	0.0177789	-12.5954	0.771864	0.827575	0.799369	2.23845e-36
Docosahexaenoic acid	Other specified gastritis	Digestive	6110	133737	-0.144711	0.0144906	-9.98654	0.840941	0.89009	0.865272	1.74577e-23
Docosahexaenoic acid	Dyspepsia and other specified disorders of function of stomach	Digestive	5316	133737	-0.0707444	0.0149669	-4.72673	0.904636	0.959296	0.9317	2.28164e-06
Docosahexaenoic acid	Other disorders of stomach and duodenum	Digestive	2464	133737	-0.256263	0.0236378	-10.8412	0.738695	0.810408	0.773938	2.19519e-27
Docosahexaenoic acid	Diaphragmatic hernia	Digestive	16899	128198	-0.158059	0.00908239	-17.4027	0.838698	0.869095	0.8538	7.86399e-68
Docosahexaenoic acid	Umbilical hernia	Digestive	2204	128198	-0.222864	0.0252733	-8.81819	0.761286	0.840563	0.800223	1.16328e-18
Docosahexaenoic acid	Ventral hernia	Digestive	1917	128198	-0.30052	0.0272204	-11.0402	0.70172	0.78073	0.740433	2.44376e-28
Docosahexaenoic acid	Incisional hernia	Digestive	433	128198	-0.269111	0.0560532	-4.801	0.68353	0.851424	0.764058	1.57879e-06
Docosahexaenoic acid	Regional enteritis	Digestive	904	119486	-0.28528	0.0399674	-7.13782	0.694641	0.812437	0.751804	9.48226e-13
Docosahexaenoic acid	Ulcerative colitis	Digestive	1516	119486	-0.163209	0.0293828	-5.55459	0.801479	0.899305	0.849413	2.78257e-08
Docosahexaenoic acid	Celiac disease	Digestive	1047	119486	-0.181125	0.0352755	-5.13459	0.778072	0.893435	0.834331	2.8276e-07
Docosahexaenoic acid	Noninfectious gastroenteritis	Digestive	7269	119486	-0.163332	0.0135806	-12.0269	0.826917	0.87213	0.849309	2.56727e-33
Docosahexaenoic acid	Ileostomy status	Digestive	751	119486	-0.228547	0.0424611	-5.38251	0.731458	0.863888	0.795689	7.34549e-08
Docosahexaenoic acid	Other intestinal obstruction	Digestive	1972	119486	-0.153577	0.0251863	-6.09764	0.816028	0.900696	0.857635	1.07643e-09
Docosahexaenoic acid	Symptoms involving digestive system	Digestive	9324	119486	-0.0772798	0.0115897	-6.668	0.904768	0.946821	0.925631	2.59319e-11
Docosahexaenoic acid	Constipation	Digestive	8965	119486	-0.138103	0.0120798	-11.4325	0.850558	0.891802	0.871009	2.87708e-30
Docosahexaenoic acid	Personal history of diseases of digestive system	Digestive	12081	119486	-0.142275	0.0106111	-13.4081	0.849474	0.885553	0.867382	5.41754e-41
Docosahexaenoic acid	Anal and rectal conditions	Digestive	4439	141742	-0.0932399	0.0167201	-5.5765	0.881443	0.941147	0.910975	2.45402e-08
Docosahexaenoic acid	Anal and rectal polyp	Digestive	4895	141742	-0.0708995	0.0156863	-4.51984	0.903197	0.960474	0.931556	6.18863e-06
Docosahexaenoic acid	Peritonitis and retroperitoneal infections	Digestive	655	141742	-0.328777	0.0474649	-6.92674	0.655195	0.789148	0.719804	4.30656e-12
Docosahexaenoic acid	Peritoneal adhesions (postoperative) (postinfection)	Digestive	2616	141742	-0.147552	0.0220552	-6.69009	0.826081	0.900672	0.862818	2.2303e-11
Docosahexaenoic acid	Other disorders of intestine	Digestive	2530	141742	-0.168947	0.022442	-7.52815	0.807977	0.882271	0.844554	5.1464e-14
Docosahexaenoic acid	Other chronic nonalcoholic liver disease	Digestive	2720	147702	-0.275231	0.022895	-12.0215	0.725889	0.794045	0.759396	2.74093e-33
Docosahexaenoic acid	Cirrhosis of liver without mention of alcohol	Digestive	591	147702	-0.672857	0.0553126	-12.1646	0.457419	0.568148	0.510249	4.79658e-34
Docosahexaenoic acid	Liver abscess and sequelae of chronic liver disease	Digestive	501	147702	-0.358437	0.0552108	-6.49215	0.626282	0.777553	0.698768	8.46208e-11
Docosahexaenoic acid	Portal hypertension	Digestive	463	147702	-0.592738	0.0616629	-9.61257	0.489298	0.623046	0.552811	7.07618e-22
Docosahexaenoic acid	Ascites (non malignant)	Digestive	1306	147702	-0.231649	0.0320495	-7.22785	0.744535	0.844188	0.793225	4.90691e-13
Docosahexaenoic acid	Other disorders of liver	Digestive	1484	147702	-0.234713	0.030154	-7.7838	0.745067	0.83854	0.790798	7.0378e-15
Docosahexaenoic acid	Jaundice (not of newborn)	Digestive	607	147702	-0.246548	0.0478241	-5.1553	0.710744	0.857254	0.781494	2.53222e-07
Docosahexaenoic acid	Abnormal results of function study of liver	Digestive	2947	147702	-0.143133	0.0206711	-6.92433	0.832016	0.902235	0.866639	4.38049e-12
Docosahexaenoic acid	Cholelithiasis	Digestive	5158	145188	-0.343275	0.0169705	-20.2277	0.686145	0.733342	0.709443	5.57934e-91
Docosahexaenoic acid	Cholelithiasis with acute cholecystitis	Digestive	1067	145188	-0.323992	0.0367841	-8.80794	0.672541	0.77684	0.723256	1.27468e-18
Docosahexaenoic acid	Cholelithiasis with other cholecystitis	Digestive	3126	145188	-0.321843	0.0215934	-14.9047	0.694631	0.755985	0.724812	3.07207e-50
Docosahexaenoic acid	Calculus of bile duct	Digestive	1681	145188	-0.426696	0.0302235	-14.1181	0.614897	0.69224	0.652662	2.93991e-45
Docosahexaenoic acid	Cholecystitis without cholelithiasis	Digestive	1510	145188	-0.297791	0.0307376	-9.68815	0.698736	0.788207	0.742457	3.38591e-22
Docosahexaenoic acid	Cholangitis	Digestive	539	145188	-0.269299	0.0505329	-5.32918	0.69101	0.842332	0.763915	9.86595e-08
Docosahexaenoic acid	Other disorders of gallbladder	Digestive	954	145188	-0.290699	0.0382023	-7.60947	0.69333	0.805315	0.747741	2.7523e-14
Docosahexaenoic acid	Other disorders of biliary tract	Digestive	896	145188	-0.335914	0.0395414	-8.49525	0.660932	0.771728	0.714685	1.97515e-17
Docosahexaenoic acid	Diseases of pancreas	Digestive	519	153528	-0.354037	0.053143	-6.66198	0.631662	0.77791	0.701849	2.7016e-11
Docosahexaenoic acid	Acute pancreatitis	Digestive	1234	153528	-0.310967	0.0341257	-9.11239	0.684966	0.782992	0.732738	8.05832e-20
Docosahexaenoic acid	Chronic pancreatitis	Digestive	341	153528	-0.368755	0.0670824	-5.49705	0.605244	0.787187	0.691595	3.86202e-08
Docosahexaenoic acid	Hematemesis	Digestive	1206	141647	-0.253591	0.0340456	-7.44856	0.725493	0.829055	0.776009	9.43617e-14
Docosahexaenoic acid	Blood in stool	Digestive	1590	141647	-0.206939	0.0290318	-7.12799	0.767738	0.86027	0.81307	1.01847e-12
Docosahexaenoic acid	Hemorrhage of gastrointestinal tract	Digestive	4476	141647	-0.0777509	0.0164931	-4.71413	0.895603	0.955415	0.925195	2.42741e-06
Docosahexaenoic acid	Splenomegaly	Digestive	371	141647	-0.479098	0.0664201	-7.21315	0.542869	0.704251	0.619341	5.46707e-13
Docosahexaenoic acid	Chronic glomerulonephritis, NOS	Genitourinary	344	141615	-0.473897	0.0666065	-7.11488	0.545477	0.708152	0.622571	1.1201e-12
Docosahexaenoic acid	Acute renal failure	Genitourinary	6851	141615	-0.292037	0.0146242	-19.9694	0.725563	0.768371	0.746741	1.01668e-88
Docosahexaenoic acid	Renal failure NOS	Genitourinary	815	141615	-0.306605	0.041765	-7.34118	0.677542	0.798038	0.735942	2.11722e-13
Docosahexaenoic acid	Chronic renal failure [CKD]	Genitourinary	3053	141615	-0.415344	0.02243	-18.5174	0.631585	0.689629	0.660113	1.496e-76
Docosahexaenoic acid	Renal dialysis	Genitourinary	308	141615	-0.459803	0.0721485	-6.37301	0.547074	0.725806	0.631408	1.85349e-10
Docosahexaenoic acid	End stage renal disease	Genitourinary	374	141615	-0.467953	0.0652576	-7.17085	0.550215	0.71054	0.626283	7.45312e-13
Docosahexaenoic acid	Chronic Kidney Disease, Stage III	Genitourinary	3686	141615	-0.307055	0.0195078	-15.7401	0.707885	0.764138	0.73561	8.02676e-56
Docosahexaenoic acid	Chronic Kidney Disease, Stage IV	Genitourinary	528	141615	-0.426444	0.0533549	-7.9926	0.587334	0.723926	0.652826	1.32119e-15
Docosahexaenoic acid	Chronic kidney disease, Stage I or II	Genitourinary	554	141615	-0.238826	0.0487475	-4.89924	0.714924	0.865411	0.787552	9.62068e-07
Docosahexaenoic acid	Cyst of kidney, acquired	Genitourinary	1480	141615	-0.225035	0.0300007	-7.50099	0.752526	0.846426	0.798488	6.33394e-14
Docosahexaenoic acid	Pyelonephritis	Genitourinary	994	139446	-0.168984	0.0359474	-4.70087	0.786505	0.905496	0.844522	2.59059e-06
Docosahexaenoic acid	Urinary tract infection	Genitourinary	8740	139446	-0.203991	0.0124817	-16.3432	0.795695	0.835594	0.81547	4.86628e-60
Docosahexaenoic acid	Cystitis	Genitourinary	1098	139446	-0.189673	0.0339998	-5.57865	0.773409	0.883652	0.82723	2.42396e-08
Docosahexaenoic acid	Hematuria	Genitourinary	7564	139446	-0.107839	0.0129462	-8.32972	0.875185	0.920745	0.897772	8.10326e-17
Docosahexaenoic acid	Calculus of kidney	Genitourinary	2070	150623	-0.203835	0.0257208	-7.92493	0.775216	0.857445	0.815597	2.28283e-15
Docosahexaenoic acid	Calculus of lower urinary tract	Genitourinary	540	150623	-0.24734	0.0509338	-4.85612	0.705706	0.861594	0.780875	1.19708e-06
Docosahexaenoic acid	Calculus of ureter	Genitourinary	1254	150623	-0.194767	0.0331369	-5.87764	0.770795	0.87769	0.823027	4.16163e-09
Docosahexaenoic acid	Renal colic	Genitourinary	867	150623	-0.182048	0.0396847	-4.58736	0.77049	0.900136	0.833561	4.48877e-06
Docosahexaenoic acid	Other disorders of bladder	Genitourinary	4584	147058	-0.106454	0.016379	-6.49945	0.870461	0.928179	0.899016	8.06139e-11
Docosahexaenoic acid	Other symptoms/disorders or the urinary system	Genitourinary	2530	142503	-0.212097	0.0230023	-9.22067	0.773	0.845934	0.808886	2.95243e-20
Docosahexaenoic acid	Retention of urine	Genitourinary	6208	142503	-0.106565	0.0142691	-7.46825	0.874008	0.924286	0.898916	8.127e-14
Docosahexaenoic acid	Urinary incontinence	Genitourinary	2929	142503	-0.243918	0.0213787	-11.4094	0.751224	0.816889	0.783552	3.75273e-30
Docosahexaenoic acid	Frequency of urination and polyuria	Genitourinary	1971	142503	-0.155493	0.0254501	-6.10974	0.814026	0.899415	0.855993	9.97959e-10
Docosahexaenoic acid	Hyperplasia of prostate	Genitourinary	8501	143193	-0.0580649	0.0126921	-4.57487	0.920305	0.96725	0.943589	4.76509e-06
Docosahexaenoic acid	Endometrial hyperplasia	Genitourinary	443	150027	-0.283309	0.0561382	-5.04663	0.673884	0.83971	0.753287	4.49664e-07
Docosahexaenoic acid	stress incontinence, female	Genitourinary	2498	151425	-0.136282	0.0224018	-6.08354	0.834889	0.911514	0.872596	1.17558e-09
Docosahexaenoic acid	Excessive or frequent menstruation	Genitourinary	3360	143420	-0.0954617	0.0211133	-4.5214	0.871912	0.947142	0.908953	6.14317e-06
Docosahexaenoic acid	Other local infections of skin and subcutaneous tissue	Dermatologic	1030	152672	-0.257202	0.0366486	-7.01806	0.719138	0.830218	0.773212	2.24968e-12
Docosahexaenoic acid	Rash and other nonspecific skin eruption	Dermatologic	1341	151737	-0.191906	0.0313101	-6.12921	0.775834	0.877144	0.825384	8.83157e-10
Docosahexaenoic acid	Psoriasis vulgaris	Dermatologic	1405	149009	-0.23138	0.0312805	-7.39692	0.745872	0.843173	0.793438	1.39377e-13
Docosahexaenoic acid	Viral hepatitis C	Infectious diseases	115	151641	-0.621804	0.127718	-4.86855	0.41617	0.686192	0.536975	1.12418e-06
Docosahexaenoic acid	Decubitus ulcer	Dermatologic	1568	152950	-0.320808	0.0300341	-10.6815	0.683795	0.769222	0.725562	1.24312e-26
Docosahexaenoic acid	Chronic ulcer of leg or foot	Dermatologic	1093	152950	-0.445916	0.0377538	-11.8111	0.594237	0.689011	0.640238	3.41876e-32
Docosahexaenoic acid	Sicca syndrome	Dermatologic	344	149000	-0.282684	0.0619627	-4.56216	0.666415	0.849554	0.753758	5.06305e-06
Docosahexaenoic acid	Rheumatoid arthritis	Musculoskeletal	2187	151716	-0.248256	0.0246665	-10.0645	0.743115	0.818553	0.78016	7.92957e-24
Docosahexaenoic acid	Other inflammatory spondylopathies	Musculoskeletal	1021	151716	-0.170805	0.0347871	-4.91001	0.786897	0.90184	0.842986	9.10695e-07
Docosahexaenoic acid	Spondylosis without myelopathy	Musculoskeletal	2097	148053	-0.189828	0.0246266	-7.70826	0.787867	0.867709	0.827101	1.27548e-14
Docosahexaenoic acid	Displacement of intervertebral disc	Musculoskeletal	1835	148053	-0.12495	0.0263606	-4.74002	0.83775	0.928936	0.882541	2.13696e-06
Docosahexaenoic acid	Osteoarthritis; localized	Musculoskeletal	16838	128398	-0.0800007	0.008804	-9.08686	0.907284	0.939142	0.923116	1.01939e-19
Docosahexaenoic acid	Osteoarthrosis, localized, primary	Musculoskeletal	6128	128398	-0.0987466	0.0141092	-6.99876	0.881154	0.931261	0.905972	2.58239e-12
Docosahexaenoic acid	Osteoarthrosis, generalized	Musculoskeletal	5026	128398	-0.111614	0.0155196	-7.19182	0.867467	0.921876	0.894389	6.39326e-13
Docosahexaenoic acid	Osteoarthrosis NOS	Musculoskeletal	10743	128398	-0.134947	0.0109786	-12.2918	0.855103	0.892706	0.873763	1.00284e-34
Docosahexaenoic acid	Pain in joint	Musculoskeletal	5223	150222	-0.134397	0.0155755	-8.62871	0.847836	0.901212	0.874243	6.20484e-18
Docosahexaenoic acid	Back pain	Symptoms	4617	150828	-0.133752	0.0165508	-8.08131	0.846746	0.903501	0.874807	6.40729e-16
Docosahexaenoic acid	Sciatica	Symptoms	1255	151546	-0.154949	0.0316298	-4.89883	0.804514	0.910693	0.856459	9.64096e-07
Docosahexaenoic acid	Myalgia and myositis unspecified	Symptoms	1107	154338	-0.23787	0.0356118	-6.67953	0.734718	0.844773	0.788305	2.39712e-11
Docosahexaenoic acid	Pain in limb	Symptoms	3167	152278	-0.13304	0.0198916	-6.68823	0.841759	0.910016	0.87543	2.25884e-11
Docosahexaenoic acid	Symptoms involving nervous and musculoskeletal systems	Symptoms	3653	151792	-0.236026	0.019066	-12.3794	0.760647	0.819671	0.789761	3.3792e-35
Docosahexaenoic acid	Edema	Symptoms	2029	153282	-0.282895	0.0260798	-10.8473	0.715809	0.792852	0.753599	2.0546e-27
Docosahexaenoic acid	Fever of unknown origin	Symptoms	2658	152787	-0.172688	0.0221676	-7.7901	0.805401	0.878511	0.8414	6.69568e-15
Docosahexaenoic acid	Abdominal pain	Symptoms	9907	145538	-0.135162	0.0116037	-11.6482	0.853865	0.893601	0.873574	2.34232e-31
Docosahexaenoic acid	Syncope and collapse	Symptoms	6102	149343	-0.10264	0.0142216	-7.21721	0.877531	0.927839	0.902452	5.30648e-13
Docosahexaenoic acid	Nausea and vomiting	Symptoms	7679	147766	-0.179787	0.0132204	-13.5992	0.814001	0.857296	0.835448	4.04836e-42
Docosahexaenoic acid	Viral infection	Infectious diseases	1159	151641	-0.19939	0.0338379	-5.8925	0.76618	0.874836	0.819231	3.80402e-09
Docosahexaenoic acid	Viremia, NOS	Infectious diseases	996	151641	-0.204492	0.0371747	-5.50086	0.757245	0.876013	0.815061	3.77952e-08
Docosahexaenoic acid	Nonspecific abnormal findings on radiological and other examination of other intrathoracic organs (echocardiogram, etc)	Symptoms	514	154815	-0.243083	0.0516022	-4.71071	0.707824	0.866445	0.784206	2.4686e-06
Docosahexaenoic acid	Malaise and fatigue	Symptoms	2660	152418	-0.146801	0.0217452	-6.75097	0.827206	0.900803	0.863466	1.46858e-11
Docosahexaenoic acid	Viral Enteritis	Infectious diseases	601	153229	-0.317047	0.0488343	-6.49231	0.661112	0.800567	0.728296	8.45324e-11
Docosahexaenoic acid	Postoperative infection	Infectious diseases	2413	152777	-0.196705	0.0234778	-8.37833	0.784255	0.859851	0.821433	5.36823e-17
Docosahexaenoic acid	Fracture of neck of femur	Injuries & poisonings	1344	144974	-0.154317	0.029816	-5.17565	0.807945	0.908104	0.857	2.27119e-07
Docosahexaenoic acid	Complications of transplants and reattached limbs	Injuries & poisonings	10812	141476	-0.126668	0.0109936	-11.522	0.862184	0.900152	0.881026	1.02251e-30
Docosahexaenoic acid	Complications of cardiac/vascular device, implant, and graft	Injuries & poisonings	1685	141476	-0.208688	0.0281901	-7.4029	0.767685	0.857371	0.811648	1.3324e-13
Docosahexaenoic acid	Mechanical complication of unspecified genitourinary device, implant, and graft	Injuries & poisonings	1049	141476	-0.224243	0.0357432	-6.27372	0.74455	0.856511	0.799121	3.52533e-10
Docosahexaenoic acid	Complication of internal orthopedic device	Injuries & poisonings	2977	141476	-0.1024	0.0200389	-5.11008	0.867684	0.938584	0.902668	3.22021e-07
Docosahexaenoic acid	Complication due to other implant and internal device	Injuries & poisonings	1252	141476	-0.220466	0.0327349	-6.73487	0.751879	0.854807	0.802145	1.64077e-11
Docosahexaenoic acid	Open wound of finger(s)	Injuries & poisonings	1251	150808	-0.156397	0.0328519	-4.76066	0.801377	0.911491	0.85522	1.92965e-06
Docosahexaenoic acid	Superficial injury without mention of infection	Injuries & poisonings	3347	151230	-0.143113	0.0194175	-7.37032	0.834104	0.900067	0.866656	1.70213e-13
Docosahexaenoic acid	Atopic/contact dermatitis due to other or unspecified	Dermatologic	2179	148767	-0.184403	0.0245408	-7.51411	0.792283	0.872279	0.831601	5.72989e-14
Docosahexaenoic acid	Allergies, other	Injuries & poisonings	4193	148767	-0.093113	0.0170447	-5.46287	0.880998	0.941874	0.911091	4.68505e-08
Docosahexaenoic acid	Adverse effects of antibacterials (not penicillins)	Injuries & poisonings	3539	135007	-0.117122	0.0186151	-6.2918	0.857437	0.92234	0.889476	3.13813e-10
Docosahexaenoic acid	Allergy/adverse effect of penicillin	Injuries & poisonings	10893	135007	-0.105666	0.0109021	-9.69222	0.880642	0.919093	0.899725	3.25367e-22
Docosahexaenoic acid	Poisoning by analgesics, antipyretics, and antirheumatics	Injuries & poisonings	3761	135007	-0.157211	0.018336	-8.57389	0.824203	0.885621	0.854524	1.00046e-17
Docosahexaenoic acid	Adverse effects of sedatives or other central nervous system depressants and anesthetics	Injuries & poisonings	1939	135007	-0.13144	0.0250814	-5.24053	0.834467	0.920673	0.876832	1.60116e-07
Docosahexaenoic acid	Adverse drug events and drug allergies	Injuries & poisonings	6536	135007	-0.129038	0.0138578	-9.31161	0.855293	0.903037	0.87894	1.25909e-20
Docosahexaenoic acid	Systemic inflammatory response syndrome (SIRS)	Injuries & poisonings	168	151376	-0.577273	0.0996243	-5.7945	0.460386	0.680141	0.561427	6.85237e-09
Docosahexaenoic acid	Sepsis	Injuries & poisonings	4015	151376	-0.244658	0.0185173	-13.2124	0.75493	0.811764	0.782972	7.44365e-40
