# Supplementary material for: Integrative polygenic analysis of the protective effects of fatty acid metabolism on disease as modified by obesity
Source: Front Nutr. 2024 Jan 15;10:1308622. doi: 10.3389/fnut.2023.1308622 (PMC10832455; doi:10.3389/fnut.2023.1308622)
Supplement: Supplementary file 3 [file Table_3.XLSX]

## Sheet: all_sig_genetic_metabolite_dise
metabolite	disease	disease_group	n_case_samples	n_control_samples	estimate	se	z	lo_ci	hi_ci	or	pval
Omega-3 fatty acids	Candidiasis	Infectious diseases	3467	271882	-0.0956621	0.0210907	-4.53575	0.871971	0.947126	0.908771	5.73995e-06
Omega-3 fatty acids	Cancer of bronchus; lung	Neoplasms	3285	272311	-0.0989623	0.0217295	-4.55429	0.868009	0.945185	0.905777	5.25629e-06
Omega-3 fatty acids	Hypothyroidism NOS	Endocrine/metabolic	15540	257252	-0.0657319	0.0103086	-6.3764	0.917652	0.955493	0.936382	1.81302e-10
Omega-3 fatty acids	Type 1 diabetes	Endocrine/metabolic	2360	253950	-0.125468	0.0255191	-4.91662	0.839051	0.927334	0.882084	8.80525e-07
Omega-3 fatty acids	Type 2 diabetes	Endocrine/metabolic	19958	253950	-0.0523863	0.00916735	-5.71444	0.932063	0.966166	0.948962	1.10066e-08
Omega-3 fatty acids	Type 2 diabetes with ophthalmic manifestations	Endocrine/metabolic	1803	253950	-0.132228	0.0292582	-4.51935	0.827314	0.927852	0.876141	6.20306e-06
Omega-3 fatty acids	Diabetic retinopathy	Endocrine/metabolic	2089	274015	-0.129153	0.027134	-4.75983	0.833325	0.926845	0.878839	1.93752e-06
Omega-3 fatty acids	Vitamin B-complex deficiencies	Endocrine/metabolic	1809	269890	-0.134488	0.0290827	-4.62434	0.825734	0.925443	0.874163	3.7579e-06
Omega-3 fatty acids	Obesity	Endocrine/metabolic	18761	257243	-0.0773648	0.00932461	-8.29684	0.90879	0.942623	0.925552	1.06915e-16
Omega-3 fatty acids	Iron deficiency anemias, unspecified or not due to blood loss	Hematopoietic	10786	252325	-0.107194	0.0121576	-8.81704	0.877197	0.920014	0.898351	1.1753e-18
Omega-3 fatty acids	Other anemias	Hematopoietic	14765	252325	-0.0781879	0.0104985	-7.44754	0.905955	0.944016	0.924791	9.50967e-14
Omega-3 fatty acids	Atrial fibrillation and flutter	Circulatory system	12327	243361	-0.054985	0.0116642	-4.714	0.925104	0.968385	0.946499	2.42899e-06
Omega-3 fatty acids	Varicose veins of lower extremity	Circulatory system	8424	253978	-0.0707957	0.0136598	-5.18278	0.90704	0.956933	0.931652	2.18599e-07
Omega-3 fatty acids	Circulatory disease NEC	Circulatory system	21746	246463	-0.050043	0.00884078	-5.66047	0.934848	0.967813	0.951189	1.5096e-08
Omega-3 fatty acids	Pneumonia	Respiratory	6392	259378	-0.0746762	0.0157092	-4.75365	0.899903	0.95706	0.928044	1.99778e-06
Omega-3 fatty acids	Pneumococcal pneumonia	Respiratory	9678	259378	-0.0647547	0.0128602	-5.03527	0.913966	0.961221	0.937297	4.77168e-07
Omega-3 fatty acids	Chronic airway obstruction	Respiratory	10204	261542	-0.131072	0.0125577	-10.4375	0.855827	0.89901	0.877155	1.67107e-25
Omega-3 fatty acids	Emphysema	Respiratory	2590	261542	-0.215038	0.0244257	-8.80376	0.768811	0.846062	0.806511	1.3231e-18
Omega-3 fatty acids	Obstructive chronic bronchitis	Respiratory	4150	261542	-0.162169	0.019408	-8.3558	0.818559	0.883263	0.850297	6.49932e-17
Omega-3 fatty acids	Pleurisy; pleural effusion	Respiratory	9979	257551	-0.058213	0.0127126	-4.57914	0.920231	0.96725	0.943449	4.66889e-06
Omega-3 fatty acids	Other diseases of respiratory system, NEC	Respiratory	11680	264019	-0.0711177	0.0117131	-6.07162	0.910214	0.95298	0.931352	1.26624e-09
Omega-3 fatty acids	Gastritis and duodenitis	Digestive	16454	239170	-0.046859	0.0099787	-4.6959	0.93574	0.973068	0.954222	2.6543e-06
Omega-3 fatty acids	Celiac disease	Digestive	1814	213954	-0.230302	0.0290171	-7.93677	0.750392	0.840787	0.794294	2.07516e-15
Omega-3 fatty acids	Cholelithiasis	Digestive	8820	258235	-0.0924537	0.0133734	-6.91326	0.888105	0.935904	0.911691	4.73648e-12
Omega-3 fatty acids	Calculus of bile duct	Digestive	2866	258235	-0.122593	0.0231462	-5.29648	0.84539	0.925683	0.884623	1.18054e-07
Omega-3 fatty acids	Acute renal failure	Genitourinary	11865	252090	-0.0747119	0.0117638	-6.35098	0.906857	0.949654	0.928011	2.13952e-10
Omega-3 fatty acids	Chronic renal failure [CKD]	Genitourinary	5261	252090	-0.0919556	0.0173672	-5.2948	0.881616	0.943725	0.912146	1.19149e-07
Omega-3 fatty acids	Urinary tract infection	Genitourinary	15346	247898	-0.0721313	0.0103448	-6.9727	0.911733	0.949465	0.930409	3.10918e-12
Omega-3 fatty acids	Rheumatoid arthritis	Musculoskeletal	3652	269886	-0.097865	0.0205685	-4.758	0.870942	0.944075	0.906771	1.95522e-06
Omega-3 fatty acids	Edema	Symptoms	3461	272394	-0.111521	0.0211484	-5.27323	0.858155	0.932327	0.894473	1.3404e-07
Omega-3 fatty acids	Nausea and vomiting	Symptoms	13526	262578	-0.0557004	0.0108896	-5.11499	0.925849	0.966226	0.945822	3.13757e-07
Omega-6 fatty acids	Hypothyroidism NOS	Endocrine/metabolic	15540	257252	-0.0724684	0.00983494	-7.36846	0.912337	0.948197	0.930095	1.72609e-13
Omega-6 fatty acids	Type 1 diabetes	Endocrine/metabolic	2360	253950	-0.259382	0.0243318	-10.6602	0.735604	0.809219	0.771528	1.56237e-26
Omega-6 fatty acids	Type 1 diabetes with ophthalmic manifestations	Endocrine/metabolic	478	253950	-0.311425	0.0537595	-5.79293	0.659219	0.813845	0.732403	6.91702e-09
Omega-6 fatty acids	Type 2 diabetes	Endocrine/metabolic	19958	253950	-0.156712	0.00874328	-17.9237	0.840422	0.869725	0.85495	7.70036e-72
Omega-6 fatty acids	Type 2 diabetes with renal manifestations	Endocrine/metabolic	301	253950	-0.316168	0.0677316	-4.66796	0.638419	0.832526	0.728937	3.04204e-06
Omega-6 fatty acids	Type 2 diabetes with ophthalmic manifestations	Endocrine/metabolic	1803	253950	-0.257242	0.0278725	-9.22924	0.732084	0.816602	0.773181	2.7255e-20
Omega-6 fatty acids	Type 2 diabetes with neurological manifestations	Endocrine/metabolic	732	253950	-0.258605	0.0435698	-5.93542	0.708957	0.840988	0.772128	2.93088e-09
Omega-6 fatty acids	Diabetes type 2 with peripheral circulatory disorders	Endocrine/metabolic	502	253950	-0.251887	0.052598	-4.7889	0.701238	0.861787	0.777333	1.67698e-06
Omega-6 fatty acids	Diabetic retinopathy	Endocrine/metabolic	2089	274015	-0.243426	0.0257773	-9.44343	0.745325	0.824573	0.783937	3.60781e-21
Omega-6 fatty acids	Hypoglycemia	Endocrine/metabolic	1652	250877	-0.212591	0.0290753	-7.31173	0.763711	0.855906	0.808487	2.63717e-13
Omega-6 fatty acids	Obesity	Endocrine/metabolic	18761	257243	-0.0940791	0.00888676	-10.5864	0.894493	0.926202	0.910211	3.44465e-26
Omega-6 fatty acids	Iron deficiency anemias, unspecified or not due to blood loss	Hematopoietic	10786	252325	-0.0610645	0.0115857	-5.27066	0.91964	0.962368	0.940763	1.35933e-07
Omega-6 fatty acids	Other anemias	Hematopoietic	14765	252325	-0.0587934	0.00999688	-5.88117	0.924606	0.961558	0.942902	4.07374e-09
Omega-6 fatty acids	Sleep apnea	Neurological	5329	269917	-0.0735594	0.0162741	-4.52001	0.899913	0.959192	0.929081	6.18358e-06
Omega-6 fatty acids	Essential hypertension	Circulatory system	80933	194432	-0.0870989	0.00517797	-16.8211	0.90733	0.925935	0.916586	1.71065e-63
Omega-6 fatty acids	Hypertensive chronic kidney disease	Circulatory system	1087	194432	-0.168717	0.0359054	-4.69892	0.787346	0.906336	0.844748	2.61542e-06
Omega-6 fatty acids	Unstable angina (intermediate coronary syndrome)	Circulatory system	4266	243643	-0.088498	0.0182646	-4.84533	0.883117	0.948662	0.915305	1.26403e-06
Omega-6 fatty acids	Myocardial infarction	Circulatory system	13271	243643	-0.0631437	0.0107004	-5.90104	0.919322	0.958704	0.938809	3.6122e-09
Omega-6 fatty acids	Angina pectoris	Circulatory system	15544	243643	-0.0743084	0.00992487	-7.48709	0.910499	0.94662	0.928385	7.0418e-14
Omega-6 fatty acids	Coronary atherosclerosis	Circulatory system	20403	243643	-0.0542161	0.00882828	-6.14119	0.930977	0.963759	0.947227	8.1907e-10
Omega-6 fatty acids	Other chronic ischemic heart disease, unspecified	Circulatory system	16326	243643	-0.0891127	0.00976672	-9.12412	0.897396	0.932419	0.914742	7.23221e-20
Omega-6 fatty acids	Other forms of chronic heart disease	Circulatory system	4443	243643	-0.0848667	0.0179253	-4.73446	0.886918	0.95148	0.918635	2.19634e-06
Omega-6 fatty acids	Cardiomegaly	Circulatory system	5139	265641	-0.0929417	0.0166191	-5.59247	0.882043	0.941417	0.911247	2.23857e-08
Omega-6 fatty acids	First degree AV block	Circulatory system	2285	243361	-0.127296	0.0248873	-5.1149	0.838557	0.924486	0.880473	3.13913e-07
Omega-6 fatty acids	Atrioventricular block, complete	Circulatory system	1071	243361	-0.163756	0.036149	-4.53001	0.790894	0.91129	0.848949	5.898e-06
Omega-6 fatty acids	Cardiac pacemaker in situ	Circulatory system	3747	243361	-0.118236	0.0195429	-6.05006	0.855097	0.923178	0.888487	1.4479e-09
Omega-6 fatty acids	Atrial fibrillation and flutter	Circulatory system	12327	243361	-0.108721	0.011103	-9.792	0.877669	0.916712	0.896981	1.2186e-22
Omega-6 fatty acids	Other specified cardiac dysrhythmias	Circulatory system	4591	243361	-0.096375	0.0176281	-5.46712	0.877281	0.940047	0.908123	4.57405e-08
Omega-6 fatty acids	Congestive heart failure (CHF) NOS	Circulatory system	3479	268233	-0.115495	0.0201469	-5.73266	0.856432	0.926811	0.890925	9.88702e-09
Omega-6 fatty acids	Heart failure NOS	Circulatory system	4894	268233	-0.100874	0.0170555	-5.91446	0.874326	0.934778	0.904047	3.32961e-09
Omega-6 fatty acids	Circulatory disease NEC	Circulatory system	21746	246463	-0.0804573	0.00842094	-9.55443	0.907589	0.938048	0.922694	1.24269e-21
Omega-6 fatty acids	Pneumococcal pneumonia	Respiratory	9678	259378	-0.0644539	0.0122438	-5.26419	0.915347	0.96035	0.937579	1.4081e-07
Omega-6 fatty acids	Chronic airway obstruction	Respiratory	10204	261542	-0.0800997	0.0119508	-6.70244	0.901654	0.944899	0.923024	2.04967e-11
Omega-6 fatty acids	Emphysema	Respiratory	2590	261542	-0.134748	0.023226	-5.80162	0.835047	0.914642	0.873936	6.56768e-09
Omega-6 fatty acids	Obstructive chronic bronchitis	Respiratory	4150	261542	-0.113482	0.0184583	-6.14803	0.861002	0.925608	0.89272	7.84488e-10
Omega-6 fatty acids	Respiratory failure	Respiratory	4068	257551	-0.103251	0.0186354	-5.54061	0.869554	0.935451	0.9019	3.01416e-08
Omega-6 fatty acids	Shortness of breath	Respiratory	7994	265004	-0.0668169	0.0133567	-5.0025	0.911196	0.960176	0.935366	5.65924e-07
Omega-6 fatty acids	Celiac disease	Digestive	1814	213954	-0.329451	0.027666	-11.9081	0.681366	0.759414	0.719318	1.07341e-32
Omega-6 fatty acids	Constipation	Digestive	15625	213954	-0.0481166	0.00982204	-4.89884	0.934851	0.971546	0.953023	9.64035e-07
Omega-6 fatty acids	Cirrhosis of liver without mention of alcohol	Digestive	1012	262695	-0.177053	0.036977	-4.7882	0.779186	0.900717	0.837735	1.68283e-06
Omega-6 fatty acids	Acute renal failure	Genitourinary	11865	252090	-0.0829641	0.0112004	-7.40723	0.900398	0.940811	0.920384	1.28965e-13
Omega-6 fatty acids	Chronic renal failure [CKD]	Genitourinary	5261	252090	-0.131803	0.0165262	-7.97539	0.848576	0.905368	0.876513	1.51901e-15
Omega-6 fatty acids	Chronic Kidney Disease, Stage III	Genitourinary	6328	252090	-0.0847314	0.0151369	-5.59768	0.8919	0.946423	0.918759	2.17244e-08
Omega-6 fatty acids	Urinary tract infection	Genitourinary	15346	247898	-0.055508	0.00985469	-5.63264	0.927907	0.964453	0.946004	1.77468e-08
Omega-6 fatty acids	Chronic ulcer of leg or foot	Dermatologic	1866	271877	-0.182014	0.0273042	-6.66618	0.790161	0.879425	0.833589	2.62549e-11
Omega-6 fatty acids	Sicca syndrome	Dermatologic	603	264792	-0.224815	0.0479074	-4.6927	0.727116	0.877317	0.798664	2.69628e-06
Omega-6 fatty acids	Malaise and fatigue	Symptoms	4598	270841	-0.0824323	0.0174756	-4.71699	0.889867	0.952962	0.920874	2.39364e-06
Omega-6 fatty acids	Superficial injury without mention of infection	Injuries & poisonings	5759	268844	-0.0848426	0.0156607	-5.41754	0.890888	0.947292	0.918657	6.04238e-08
Docosahexaenoic acid	Candidiasis	Infectious diseases	3467	271882	-0.109053	0.0191165	-5.70463	0.863709	0.93092	0.896683	1.16593e-08
Docosahexaenoic acid	Cancer of bronchus; lung	Neoplasms	3285	272311	-0.133199	0.0196622	-6.77438	0.842202	0.909682	0.875291	1.24944e-11
Docosahexaenoic acid	Benign neoplasm of colon	Neoplasms	25370	247744	-0.0338467	0.00741732	-4.5632	0.952767	0.980876	0.96672	5.03797e-06
Docosahexaenoic acid	Thyrotoxicosis with or without goiter	Endocrine/metabolic	1720	257252	-0.157543	0.0270941	-5.81469	0.810069	0.900838	0.85424	6.07474e-09
Docosahexaenoic acid	Hypothyroidism NOS	Endocrine/metabolic	15540	257252	-0.108838	0.00937874	-11.6048	0.880539	0.913513	0.896876	3.89733e-31
Docosahexaenoic acid	Type 1 diabetes	Endocrine/metabolic	2360	253950	-0.19449	0.0231516	-8.4007	0.78674	0.861478	0.823255	4.43828e-17
Docosahexaenoic acid	Type 2 diabetes	Endocrine/metabolic	19958	253950	-0.207981	0.00832359	-24.987	0.799077	0.825579	0.812222	8.46918e-138
Docosahexaenoic acid	Type 2 diabetes with renal manifestations	Endocrine/metabolic	301	253950	-0.298913	0.0643527	-4.64492	0.653835	0.841413	0.741624	3.40207e-06
Docosahexaenoic acid	Type 2 diabetes with ophthalmic manifestations	Endocrine/metabolic	1803	253950	-0.279393	0.0264665	-10.5565	0.718023	0.796516	0.756243	4.74046e-26
Docosahexaenoic acid	Type 2 diabetes with neurological manifestations	Endocrine/metabolic	732	253950	-0.347039	0.0412655	-8.40991	0.651908	0.766362	0.706778	4.10338e-17
Docosahexaenoic acid	Diabetes type 2 with peripheral circulatory disorders	Endocrine/metabolic	502	253950	-0.373347	0.0497218	-7.50872	0.62457	0.758964	0.688426	5.97094e-14
Docosahexaenoic acid	Diabetic retinopathy	Endocrine/metabolic	2089	274015	-0.239811	0.0245056	-9.78595	0.749891	0.825499	0.786777	1.29379e-22
Docosahexaenoic acid	Hypoglycemia	Endocrine/metabolic	1652	250877	-0.243744	0.0276347	-8.82021	0.742381	0.827316	0.783689	1.14241e-18
Docosahexaenoic acid	Anorexia	Endocrine/metabolic	1351	269890	-0.156285	0.0304855	-5.12653	0.805719	0.907992	0.855316	2.95134e-07
Docosahexaenoic acid	Vitamin B-complex deficiencies	Endocrine/metabolic	1809	269890	-0.171276	0.0263471	-6.50076	0.800193	0.887253	0.842589	7.99176e-11
Docosahexaenoic acid	Acidosis	Endocrine/metabolic	2197	260488	-0.112127	0.0239584	-4.68009	0.852927	0.936911	0.893931	2.86755e-06
Docosahexaenoic acid	Hypovolemia	Endocrine/metabolic	5856	260488	-0.0736735	0.0148326	-4.96698	0.902356	0.956377	0.928975	6.80028e-07
Docosahexaenoic acid	Obesity	Endocrine/metabolic	18761	257243	-0.18714	0.0084733	-22.0859	0.815667	0.843214	0.829328	4.32172e-108
Docosahexaenoic acid	Iron deficiency anemias, unspecified or not due to blood loss	Hematopoietic	10786	252325	-0.13296	0.0110366	-12.0472	0.856764	0.894644	0.8755	2.00612e-33
Docosahexaenoic acid	Pernicious anemia	Hematopoietic	862	252325	-0.197252	0.0382532	-5.15647	0.761703	0.884922	0.820984	2.51645e-07
Docosahexaenoic acid	Other anemias	Hematopoietic	14765	252325	-0.091853	0.0095255	-9.64285	0.895365	0.929429	0.912239	5.27024e-22
Docosahexaenoic acid	Lymphadenitis	Hematopoietic	3177	266987	-0.09157	0.0199388	-4.59255	0.877528	0.948867	0.912497	4.37868e-06
Docosahexaenoic acid	Major depressive disorder	Mental disorders	16257	251466	-0.0883683	0.00907328	-9.7394	0.899288	0.931849	0.915424	2.0476e-22
Docosahexaenoic acid	Sleep apnea	Neurological	5329	269917	-0.105219	0.0154768	-6.79848	0.873235	0.927852	0.900127	1.05727e-11
Docosahexaenoic acid	Other headache syndromes	Neurological	7942	265073	-0.0905246	0.0127555	-7.09691	0.8909	0.936578	0.913452	1.27574e-12
Docosahexaenoic acid	Abnormality of gait	Neurological	5356	269180	-0.0951441	0.0154887	-6.14279	0.882053	0.937268	0.909242	8.10854e-10
Docosahexaenoic acid	Other peripheral nerve disorders	Neurological	10801	263132	-0.050121	0.0110176	-4.54917	0.930796	0.971876	0.951114	5.38573e-06
Docosahexaenoic acid	Cataract	Sense organs	24953	243872	-0.0350608	0.00768693	-4.56109	0.951107	0.980203	0.965547	5.0889e-06
Docosahexaenoic acid	Senile cataract	Sense organs	16552	243872	-0.0468287	0.00921397	-5.08236	0.937171	0.971639	0.954251	3.72766e-07
Docosahexaenoic acid	Septicemia	Infectious diseases	6596	260158	-0.0907814	0.0139786	-6.49433	0.888537	0.938582	0.913217	8.34011e-11
Docosahexaenoic acid	Dizziness and giddiness (Light-headedness and vertigo)	Sense organs	6221	267947	-0.0685018	0.0143595	-4.7705	0.907878	0.960446	0.933792	1.83768e-06
Docosahexaenoic acid	Hearing loss	Sense organs	6291	267865	-0.0804459	0.0143213	-5.61721	0.897164	0.948971	0.922705	1.9406e-08
Docosahexaenoic acid	Essential hypertension	Circulatory system	80933	194432	-0.0935902	0.00492872	-18.9888	0.9019	0.919494	0.910656	2.1126e-80
Docosahexaenoic acid	Hypertensive chronic kidney disease	Circulatory system	1087	194432	-0.178971	0.0340958	-5.24906	0.782084	0.893915	0.83613	1.52876e-07
Docosahexaenoic acid	Bacterial infection NOS	Infectious diseases	3212	260158	-0.092128	0.0198771	-4.63487	0.877143	0.948219	0.911988	3.5716e-06
Docosahexaenoic acid	Staphylococcus infections	Infectious diseases	1212	260158	-0.14884	0.0321516	-4.62933	0.809094	0.917769	0.861707	3.66845e-06
Docosahexaenoic acid	E. coli	Infectious diseases	4209	260158	-0.109576	0.0174244	-6.28865	0.866124	0.927351	0.896214	3.20246e-10
Docosahexaenoic acid	Unstable angina (intermediate coronary syndrome)	Circulatory system	4266	243643	-0.0966432	0.0173432	-5.5724	0.877536	0.939269	0.90788	2.5126e-08
Docosahexaenoic acid	Myocardial infarction	Circulatory system	13271	243643	-0.0714549	0.0101686	-7.02704	0.912664	0.949778	0.931038	2.10968e-12
Docosahexaenoic acid	Angina pectoris	Circulatory system	15544	243643	-0.0903721	0.009426	-9.58754	0.896866	0.930624	0.913591	9.02118e-22
Docosahexaenoic acid	Coronary atherosclerosis	Circulatory system	20403	243643	-0.0510619	0.00839268	-6.08409	0.934716	0.965978	0.95022	1.17151e-09
Docosahexaenoic acid	Other chronic ischemic heart disease, unspecified	Circulatory system	16326	243643	-0.0999392	0.00928973	-10.758	0.888563	0.921517	0.904892	5.43166e-27
Docosahexaenoic acid	Other forms of chronic heart disease	Circulatory system	4443	243643	-0.0784092	0.0170099	-4.60961	0.894267	0.955928	0.924586	4.03431e-06
Docosahexaenoic acid	Pulmonary embolism and infarction, acute	Circulatory system	4818	265641	-0.098327	0.0162764	-6.04109	0.877896	0.935733	0.906352	1.53073e-09
Docosahexaenoic acid	Chronic pulmonary heart disease	Circulatory system	1189	265641	-0.167791	0.032507	-5.1617	0.793352	0.901165	0.84553	2.4472e-07
Docosahexaenoic acid	Cardiomegaly	Circulatory system	5139	265641	-0.0731657	0.0157983	-4.63123	0.901107	0.958675	0.929447	3.63508e-06
Docosahexaenoic acid	Precordial pain	Circulatory system	4491	271613	-0.108394	0.0168184	-6.44496	0.868181	0.927347	0.897274	1.15627e-10
Docosahexaenoic acid	Atrial fibrillation and flutter	Circulatory system	12327	243361	-0.0678105	0.0105391	-6.43418	0.915331	0.953938	0.934438	1.24144e-10
Docosahexaenoic acid	Tachycardia NOS	Circulatory system	3356	243361	-0.113821	0.0194629	-5.84813	0.859018	0.927119	0.892417	4.97116e-09
Docosahexaenoic acid	Congestive heart failure (CHF) NOS	Circulatory system	3479	268233	-0.0887115	0.0191443	-4.63382	0.881407	0.950098	0.91511	3.58973e-06
Docosahexaenoic acid	Heart failure NOS	Circulatory system	4894	268233	-0.0940462	0.0162056	-5.80333	0.881783	0.939615	0.910241	6.50111e-09
Docosahexaenoic acid	Cerebral ischemia	Circulatory system	2743	263109	-0.1051	0.0215451	-4.87815	0.86301	0.939062	0.900234	1.07084e-06
Docosahexaenoic acid	Peripheral vascular disease, unspecified	Circulatory system	3338	265555	-0.158824	0.0195231	-8.13519	0.821118	0.886425	0.853146	4.11276e-16
Docosahexaenoic acid	Orthostatic hypotension	Circulatory system	3224	246463	-0.109662	0.0199186	-5.5055	0.861825	0.931812	0.896137	3.68112e-08
Docosahexaenoic acid	Hypotension NOS	Circulatory system	6727	246463	-0.0669124	0.0138758	-4.82225	0.910183	0.961061	0.935277	1.41945e-06
Docosahexaenoic acid	Circulatory disease NEC	Circulatory system	21746	246463	-0.0877453	0.00801062	-10.9536	0.901724	0.930488	0.915994	6.38376e-28
Docosahexaenoic acid	Pneumonia	Respiratory	6392	259378	-0.117627	0.0142226	-8.27043	0.864586	0.914158	0.889028	1.33481e-16
Docosahexaenoic acid	Pneumococcal pneumonia	Respiratory	9678	259378	-0.0912089	0.0116462	-7.83162	0.892226	0.933902	0.912827	4.81631e-15
Docosahexaenoic acid	Chronic airway obstruction	Respiratory	10204	261542	-0.182961	0.0113715	-16.0894	0.814443	0.851569	0.832801	3.02864e-58
Docosahexaenoic acid	Emphysema	Respiratory	2590	261542	-0.241659	0.022078	-10.9457	0.752071	0.820058	0.785324	6.96733e-28
Docosahexaenoic acid	Obstructive chronic bronchitis	Respiratory	4150	261542	-0.217754	0.0175531	-12.4055	0.777123	0.832477	0.804323	2.44129e-35
Docosahexaenoic acid	Postinflammatory pulmonary fibrosis	Respiratory	1585	257551	-0.142189	0.0282133	-5.0398	0.820795	0.916778	0.867457	4.66012e-07
Docosahexaenoic acid	Other alveolar and parietoalveolar pneumonopathy	Respiratory	627	257551	-0.223834	0.0446643	-5.01147	0.732479	0.872627	0.799448	5.40153e-07
Docosahexaenoic acid	Pleurisy; pleural effusion	Respiratory	9979	257551	-0.0726407	0.0115095	-6.31138	0.909191	0.95115	0.929935	2.76558e-10
Docosahexaenoic acid	Respiratory failure	Respiratory	4068	257551	-0.154871	0.0177154	-8.74216	0.827297	0.886789	0.856525	2.28697e-18
Docosahexaenoic acid	Respiratory insufficiency	Respiratory	1580	257551	-0.157271	0.0282296	-5.57115	0.808487	0.903088	0.854472	2.53058e-08
Docosahexaenoic acid	Shortness of breath	Respiratory	7994	265004	-0.0990469	0.0127169	-7.78859	0.883404	0.928559	0.9057	6.77621e-15
Docosahexaenoic acid	Abnormal findings examination of lungs	Respiratory	3510	272555	-0.0965277	0.0190173	-5.07579	0.874765	0.942468	0.907985	3.8588e-07
Docosahexaenoic acid	Hemoptysis	Respiratory	1992	274003	-0.13611	0.0251111	-5.4203	0.830841	0.916782	0.872747	5.94989e-08
Docosahexaenoic acid	Other diseases of respiratory system, NEC	Respiratory	11680	264019	-0.108672	0.010618	-10.2347	0.878549	0.915887	0.897024	1.38588e-24
Docosahexaenoic acid	Dental caries	Digestive	2963	267580	-0.109503	0.0206436	-5.30447	0.860746	0.933294	0.896279	1.13001e-07
Docosahexaenoic acid	Esophagitis, GERD and related diseases	Digestive	8635	231683	-0.0879105	0.0122994	-7.14755	0.894029	0.938189	0.915843	8.83376e-13
Docosahexaenoic acid	GERD	Digestive	21776	231683	-0.0864356	0.00796708	-10.8491	0.902983	0.931628	0.917195	2.0139e-27
Docosahexaenoic acid	Ulcer of esophagus	Digestive	4479	231683	-0.094948	0.0169055	-5.6164	0.879781	0.940058	0.90942	1.94977e-08
Docosahexaenoic acid	Barrett's esophagus	Digestive	3989	231683	-0.0943509	0.0178746	-5.27849	0.878636	0.942408	0.909963	1.30256e-07
Docosahexaenoic acid	Reflux esophagitis	Digestive	10604	231683	-0.090999	0.0111416	-8.16747	0.893296	0.933175	0.913019	3.14934e-16
Docosahexaenoic acid	Esophageal bleeding (varices/hemorrhage)	Digestive	1673	231683	-0.142439	0.0274532	-5.18841	0.821819	0.915191	0.867241	2.12092e-07
Docosahexaenoic acid	Disorders of esophageal motility	Digestive	846	231683	-0.180045	0.0385344	-4.67231	0.774499	0.900781	0.835233	2.9783e-06
Docosahexaenoic acid	Dysphagia	Digestive	8313	231683	-0.0848134	0.0125224	-6.77294	0.89641	0.94151	0.918684	1.26193e-11
Docosahexaenoic acid	Gastritis and duodenitis	Digestive	16454	239170	-0.0897781	0.00905694	-9.91263	0.898049	0.930505	0.914134	3.66871e-23
Docosahexaenoic acid	Duodenitis	Digestive	7435	239170	-0.102903	0.0131933	-7.79962	0.879183	0.92585	0.902214	6.20932e-15
Docosahexaenoic acid	Other specified gastritis	Digestive	10128	239170	-0.0890146	0.0113817	-7.82088	0.89465	0.935469	0.914832	5.24566e-15
Docosahexaenoic acid	Other disorders of stomach and duodenum	Digestive	4085	239170	-0.109852	0.0176596	-6.22053	0.865487	0.927523	0.895966	4.95483e-10
Docosahexaenoic acid	Diaphragmatic hernia	Digestive	28766	229307	-0.0718271	0.00705779	-10.177	0.917905	0.943655	0.930692	2.51192e-24
Docosahexaenoic acid	Umbilical hernia	Digestive	3844	229307	-0.0905195	0.0181926	-4.97562	0.881461	0.946617	0.913457	6.50402e-07
Docosahexaenoic acid	Ventral hernia	Digestive	3324	229307	-0.107262	0.01953	-5.49214	0.864558	0.933345	0.898291	3.9709e-08
Docosahexaenoic acid	Celiac disease	Digestive	1814	213954	-0.170423	0.0263984	-6.45584	0.800794	0.888097	0.843308	1.07622e-10
Docosahexaenoic acid	Noninfectious gastroenteritis	Digestive	12722	213954	-0.096718	0.0102447	-9.44078	0.889765	0.926224	0.907812	3.70031e-21
Docosahexaenoic acid	Symptoms involving digestive system	Digestive	16029	213954	-0.0448406	0.00920644	-4.87057	0.939051	0.97356	0.95615	1.11275e-06
Docosahexaenoic acid	Constipation	Digestive	15625	213954	-0.0656927	0.00935143	-7.02488	0.919411	0.953739	0.936419	2.1425e-12
Docosahexaenoic acid	Personal history of diseases of digestive system	Digestive	20456	213954	-0.0624308	0.00824213	-7.57459	0.924422	0.954777	0.939478	3.60252e-14
Docosahexaenoic acid	Peritoneal adhesions (postoperative) (postinfection)	Digestive	4432	252428	-0.0795135	0.0169604	-4.68818	0.893372	0.954785	0.923566	2.75644e-06
Docosahexaenoic acid	Other chronic nonalcoholic liver disease	Digestive	4713	262695	-0.105038	0.0164355	-6.39091	0.871754	0.929766	0.900291	1.64902e-10
Docosahexaenoic acid	Cirrhosis of liver without mention of alcohol	Digestive	1012	262695	-0.180348	0.0351437	-5.13173	0.779426	0.894543	0.83498	2.87088e-07
Docosahexaenoic acid	Cholelithiasis	Digestive	8820	258235	-0.163549	0.012157	-13.4531	0.829131	0.8696	0.849125	2.95271e-41
Docosahexaenoic acid	Cholelithiasis with acute cholecystitis	Digestive	1844	258235	-0.141762	0.0261516	-5.42079	0.824476	0.913478	0.867828	5.93366e-08
Docosahexaenoic acid	Cholelithiasis with other cholecystitis	Digestive	5488	258235	-0.155974	0.0152985	-10.1954	0.83031	0.881626	0.855581	2.07963e-24
Docosahexaenoic acid	Calculus of bile duct	Digestive	2866	258235	-0.197468	0.0210212	-9.39375	0.787681	0.855338	0.820807	5.78987e-21
Docosahexaenoic acid	Cholecystitis without cholelithiasis	Digestive	2700	258235	-0.152328	0.0216471	-7.03688	0.82304	0.89593	0.858706	1.96587e-12
Docosahexaenoic acid	Other disorders of biliary tract	Digestive	1495	258235	-0.134138	0.0290399	-4.61911	0.826092	0.925692	0.874469	3.85398e-06
Docosahexaenoic acid	Acute pancreatitis	Digestive	2136	272737	-0.145677	0.0242693	-6.00252	0.82429	0.906557	0.864437	1.94282e-09
Docosahexaenoic acid	Acute renal failure	Genitourinary	11865	252090	-0.122599	0.0106501	-11.5116	0.866342	0.903276	0.884618	1.15353e-30
Docosahexaenoic acid	Chronic renal failure [CKD]	Genitourinary	5261	252090	-0.157339	0.0157204	-10.0086	0.828488	0.881148	0.854414	1.39685e-23
Docosahexaenoic acid	Chronic Kidney Disease, Stage III	Genitourinary	6328	252090	-0.143185	0.014397	-9.94552	0.84248	0.891392	0.866594	2.63805e-23
Docosahexaenoic acid	Cyst of kidney, acquired	Genitourinary	2508	252090	-0.114669	0.0225039	-5.09552	0.853188	0.93187	0.891661	3.4779e-07
Docosahexaenoic acid	Urinary tract infection	Genitourinary	15346	247898	-0.0947937	0.00938494	-10.1006	0.892982	0.926445	0.909561	5.4896e-24
Docosahexaenoic acid	Urinary incontinence	Genitourinary	5084	253631	-0.0937972	0.0158962	-5.90062	0.882538	0.93928	0.910467	3.62133e-09
Docosahexaenoic acid	Other local infections of skin and subcutaneous tissue	Dermatologic	1820	271267	-0.121961	0.0262682	-4.64292	0.840771	0.931957	0.885183	3.43514e-06
Docosahexaenoic acid	Decubitus ulcer	Dermatologic	2659	271877	-0.100964	0.0218163	-4.62793	0.866127	0.943457	0.903965	3.69334e-06
Docosahexaenoic acid	Chronic ulcer of leg or foot	Dermatologic	1866	271877	-0.183487	0.0259626	-7.06737	0.791073	0.875823	0.832362	1.57893e-12
Docosahexaenoic acid	Rheumatoid arthritis	Musculoskeletal	3652	269886	-0.128839	0.018664	-6.90305	0.847539	0.911874	0.879116	5.08994e-12
Docosahexaenoic acid	Spondylosis without myelopathy	Musculoskeletal	3493	263294	-0.108186	0.0190578	-5.67673	0.864558	0.931618	0.897461	1.3729e-08
Docosahexaenoic acid	Enthesopathy	Musculoskeletal	8719	253172	-0.0702482	0.0121849	-5.7652	0.910164	0.954693	0.932162	8.15611e-09
Docosahexaenoic acid	Osteoarthritis; localized	Musculoskeletal	28905	229303	-0.0544496	0.00707585	-7.69514	0.933962	0.960231	0.947006	1.41341e-14
Docosahexaenoic acid	Osteoarthrosis, localized, primary	Musculoskeletal	11247	229303	-0.0683817	0.0108869	-6.28108	0.914186	0.954045	0.933904	3.36239e-10
Docosahexaenoic acid	Osteoarthrosis, generalized	Musculoskeletal	8278	229303	-0.0827448	0.0125776	-6.57872	0.898168	0.943561	0.920586	4.74518e-11
Docosahexaenoic acid	Osteoarthrosis NOS	Musculoskeletal	18016	229303	-0.0899194	0.00878921	-10.2307	0.898393	0.929885	0.914005	1.44534e-24
Docosahexaenoic acid	Joint effusions	Musculoskeletal	1641	270298	-0.134884	0.0276526	-4.87781	0.827729	0.922493	0.873817	1.07271e-06
Docosahexaenoic acid	Pain in joint	Musculoskeletal	8867	267237	-0.0947161	0.0120854	-7.83726	0.888338	0.931435	0.909631	4.60493e-15
Docosahexaenoic acid	Back pain	Symptoms	7927	268177	-0.0880401	0.0127551	-6.90236	0.893116	0.938906	0.915724	5.1146e-12
Docosahexaenoic acid	Myalgia and myositis unspecified	Symptoms	1818	274286	-0.143696	0.0263789	-5.44737	0.822521	0.912128	0.866151	5.11189e-08
Docosahexaenoic acid	Pain in limb	Symptoms	5553	270551	-0.0783802	0.0151759	-5.16479	0.897517	0.952529	0.924613	2.40704e-07
Docosahexaenoic acid	Symptoms involving nervous and musculoskeletal systems	Symptoms	6591	269511	-0.0959571	0.0140617	-6.824	0.883805	0.933888	0.908503	8.85376e-12
Docosahexaenoic acid	Edema	Symptoms	3461	272394	-0.138654	0.0191389	-7.24463	0.838481	0.903806	0.870529	4.33621e-13
Docosahexaenoic acid	Abdominal pain	Symptoms	17302	258802	-0.0833131	0.00880871	-9.45803	0.904314	0.936086	0.920063	3.13788e-21
Docosahexaenoic acid	Syncope and collapse	Symptoms	10765	265339	-0.0620633	0.011031	-5.62624	0.919721	0.960364	0.939823	1.84183e-08
Docosahexaenoic acid	Nausea and vomiting	Symptoms	13526	262578	-0.0957842	0.00989446	-9.68059	0.891208	0.926453	0.90866	3.64623e-22
Docosahexaenoic acid	Viremia, NOS	Infectious diseases	1721	269588	-0.134077	0.0270397	-4.95854	0.829399	0.922136	0.874523	7.10258e-07
Docosahexaenoic acid	Malaise and fatigue	Symptoms	4598	270841	-0.0810446	0.0166436	-4.8694	0.892558	0.952731	0.922153	1.11935e-06
Docosahexaenoic acid	Viral Enteritis	Infectious diseases	1059	272175	-0.160602	0.0343995	-4.66872	0.796126	0.911053	0.851631	3.03075e-06
Docosahexaenoic acid	Postoperative infection	Infectious diseases	4309	271354	-0.0963192	0.0171696	-5.60988	0.878123	0.939258	0.908174	2.02473e-08
Docosahexaenoic acid	Internal derangement of knee	Injuries & poisonings	11596	263406	-0.0541045	0.0106188	-5.09516	0.927821	0.967256	0.947333	3.4844e-07
Docosahexaenoic acid	Complications of transplants and reattached limbs	Injuries & poisonings	19250	251347	-0.0538581	0.00839854	-6.41279	0.932095	0.963293	0.947567	1.42883e-10
Docosahexaenoic acid	Allergies, other	Injuries & poisonings	6909	264992	-0.0670677	0.0136791	-4.90295	0.910394	0.960543	0.935132	9.44092e-07
Docosahexaenoic acid	Allergy/adverse effect of penicillin	Injuries & poisonings	18395	242233	-0.0589479	0.00859843	-6.85565	0.927	0.958779	0.942756	7.0988e-12
Docosahexaenoic acid	Poisoning by analgesics, antipyretics, and antirheumatics	Injuries & poisonings	6131	242233	-0.109935	0.0145201	-7.57122	0.870757	0.921756	0.895893	3.69748e-14
Docosahexaenoic acid	Adverse effects of sedatives or other central nervous system depressants and anesthetics	Injuries & poisonings	3142	242233	-0.123299	0.0201299	-6.12514	0.849803	0.91958	0.884	9.06038e-10
Docosahexaenoic acid	Adverse drug events and drug allergies	Injuries & poisonings	10339	242233	-0.0607643	0.0112745	-5.38954	0.920478	0.962071	0.941045	7.06394e-08
Docosahexaenoic acid	Sepsis	Injuries & poisonings	6970	269052	-0.0865484	0.0136006	-6.36359	0.892967	0.941866	0.917091	1.97087e-10
