# Supplementary material for: Integrative polygenic analysis of the protective effects of fatty acid metabolism on disease as modified by obesity
Source: Front Nutr. 2024 Jan 15;10:1308622. doi: 10.3389/fnut.2023.1308622 (PMC10832455; doi:10.3389/fnut.2023.1308622)
Supplement: Supplementary file 4 [file Table_4.XLSX]

## Sheet: MR_table
GWAS_id	disease	metabolite	MR_method	lo_ci	hi_ci	or	p
ebi-a-GCST005814	Osteoarthrosis NOS	Omega-6 fatty acids	Inverse variance weighted	0.778299	0.957975	0.863476	0.00560136
ebi-a-GCST005843	Cerebral ischemia	Docosahexaenoic acid	Weighted mode	1.03651	1.15855	1.09583	0.00274637
ebi-a-GCST005843	Cerebral ischemia	Docosahexaenoic acid	Weighted median	1.05611	1.18576	1.11906	0.00014004
ebi-a-GCST005843	Cerebral ischemia	Docosahexaenoic acid	Inverse variance weighted	1.02214	1.13367	1.07646	0.00528917
ebi-a-GCST005843	Cerebral ischemia	Docosahexaenoic acid	MR Egger	1.04151	1.2043	1.11995	0.00432655
ebi-a-GCST006414	Atrial fibrillation	Docosahexaenoic acid	MR Egger	1.01029	1.12977	1.06836	0.0255768
ebi-a-GCST006414	Atrial fibrillation	Docosahexaenoic acid	Inverse variance weighted	1.00066	1.08214	1.0406	0.0462586
ebi-a-GCST006414	Atrial fibrillation	Docosahexaenoic acid	Weighted mode	1.00318	1.09085	1.0461	0.041158
ebi-a-GCST007092	Osteoarthritis; localized	Omega-6 fatty acids	Inverse variance weighted	0.853184	0.937767	0.894476	3.75324e-06
ebi-a-GCST007092	Osteoarthritis; localized	Omega-6 fatty acids	MR Egger	0.816573	0.974372	0.89199	0.0144496
ebi-a-GCST007092	Osteoarthritis; localized	Omega-6 fatty acids	Weighted median	0.842887	0.97652	0.907246	0.00951704
ebi-a-GCST007092	Osteoarthritis; localized	Omega-6 fatty acids	Weighted mode	0.804916	0.983587	0.889778	0.0266776
ebi-a-GCST009541	Congestive heart failure (CHF) NOS	Omega-3 fatty acids	Weighted median	1.0121	1.10885	1.05937	0.0132656
ebi-a-GCST009541	Congestive heart failure (CHF) NOS	Omega-3 fatty acids	Weighted mode	1.01884	1.11692	1.06675	0.00933305
ebi-a-GCST009541	Congestive heart failure (CHF) NOS	Omega-3 fatty acids	MR Egger	1.02503	1.13362	1.07796	0.00623052
ebi-a-GCST009541	Congestive heart failure (CHF) NOS	Docosahexaenoic acid	MR Egger	1.00526	1.14157	1.07125	0.0428573
ebi-a-GCST009541	Congestive heart failure (CHF) NOS	Omega-3 fatty acids	Inverse variance weighted	1.03007	1.10951	1.06905	0.000426407
ebi-a-GCST009541	Congestive heart failure (CHF) NOS	Docosahexaenoic acid	Inverse variance weighted	1.0032	1.0985	1.04977	0.0358855
ebi-a-GCST009541	Congestive heart failure (CHF) NOS	Omega-6 fatty acids	Inverse variance weighted	1.00638	1.14027	1.07123	0.0308114
ebi-a-GCST009541	Congestive heart failure (CHF) NOS	Docosahexaenoic acid	Weighted mode	1.00777	1.11734	1.06114	0.0319313
ebi-a-GCST009541	Congestive heart failure (CHF) NOS	Docosahexaenoic acid	Weighted median	1.00911	1.12319	1.06462	0.0219025
ebi-a-GCST010118	Type 2 diabetes	Docosahexaenoic acid	MR Egger	0.723697	0.967183	0.836628	0.0235854
ebi-a-GCST90000514	GERD	Docosahexaenoic acid	Weighted mode	0.928964	0.990201	0.959094	0.018057
ebi-a-GCST90000514	GERD	Omega-3 fatty acids	Weighted mode	0.942771	0.993598	0.967851	0.0232298
ebi-a-GCST90000514	GERD	Docosahexaenoic acid	Weighted median	0.928697	0.989617	0.958673	0.00921447
ebi-a-GCST90000514	GERD	Omega-3 fatty acids	Inverse variance weighted	0.94519	0.995803	0.970167	0.022842
ebi-a-GCST90000514	GERD	Docosahexaenoic acid	MR Egger	0.918097	0.994489	0.95553	0.0372895
ebi-a-GCST90000514	GERD	Docosahexaenoic acid	Inverse variance weighted	0.931162	0.983575	0.95701	0.00165771
ebi-a-GCST90000514	GERD	Omega-3 fatty acids	Weighted median	0.938589	0.992731	0.96528	0.013514
ebi-a-GCST90000515	Barrett's esophagus	Omega-3 fatty acids	Inverse variance weighted	0.857713	0.998148	0.92527	0.0446508
ebi-a-GCST90000515	Barrett's esophagus	Docosahexaenoic acid	Inverse variance weighted	0.843046	0.999314	0.917861	0.0481756
ebi-a-GCST90002364	Polycythemia, secondary	Omega-6 fatty acids	Weighted median	0.917582	0.993088	0.954589	0.0212317
ebi-a-GCST90002364	Polycythemia, secondary	Omega-3 fatty acids	MR Egger	0.908668	0.955593	0.931835	3.02093e-06
ebi-a-GCST90002364	Polycythemia, secondary	Omega-6 fatty acids	MR Egger	0.887194	0.987628	0.936065	0.021093
ebi-a-GCST90002364	Polycythemia, secondary	Omega-3 fatty acids	Inverse variance weighted	0.921151	0.954598	0.937725	1.58575e-12
ebi-a-GCST90002364	Polycythemia, secondary	Docosahexaenoic acid	Weighted mode	0.89756	0.947968	0.92242	1.77277e-06
ebi-a-GCST90002364	Polycythemia, secondary	Omega-6 fatty acids	Weighted mode	0.925043	0.992794	0.95832	0.0237569
ebi-a-GCST90002364	Polycythemia, secondary	Docosahexaenoic acid	Weighted median	0.895282	0.940435	0.917581	7.25057e-12
ebi-a-GCST90002364	Polycythemia, secondary	Docosahexaenoic acid	Simple mode	0.833686	0.960733	0.894958	0.00429472
ebi-a-GCST90002364	Polycythemia, secondary	Omega-6 fatty acids	Inverse variance weighted	0.935386	0.989008	0.961823	0.00619542
ebi-a-GCST90002364	Polycythemia, secondary	Omega-3 fatty acids	Weighted mode	0.912845	0.957637	0.934973	2.74155e-06
ebi-a-GCST90002364	Polycythemia, secondary	Docosahexaenoic acid	Inverse variance weighted	0.908533	0.946724	0.927432	7.3919e-13
ebi-a-GCST90002364	Polycythemia, secondary	Omega-3 fatty acids	Weighted median	0.908332	0.946733	0.927333	9.19993e-13
ebi-a-GCST90002364	Polycythemia, secondary	Docosahexaenoic acid	MR Egger	0.890025	0.942055	0.915671	8.64839e-07
ebi-a-GCST90013534	Rheumatoid arthritis	Docosahexaenoic acid	Inverse variance weighted	1.01335	1.16347	1.08582	0.0194717
ebi-a-GCST90013534	Rheumatoid arthritis	Docosahexaenoic acid	Weighted median	1.00079	1.17312	1.08353	0.0477752
ebi-a-GCST90013534	Rheumatoid arthritis	Omega-3 fatty acids	Inverse variance weighted	1.01672	1.13263	1.07311	0.0104055
ebi-a-GCST90013534	Rheumatoid arthritis	Omega-3 fatty acids	Simple mode	1.05982	1.58254	1.29507	0.0152225
finn-b-AB1_CANDIDIASIS	Candidiasis	Docosahexaenoic acid	Inverse variance weighted	0.694598	0.973385	0.82226	0.0230039
finn-b-AB1_GASTROENTERITIS_NOS	Viral Enteritis	Docosahexaenoic acid	MR Egger	0.830528	0.99608	0.909545	0.0471841
finn-b-CD2_BENIGN_COLORECANI	Benign neoplasm of colon	Docosahexaenoic acid	Weighted median	1.13493	1.40056	1.26077	1.56512e-05
finn-b-CD2_BENIGN_COLORECANI	Benign neoplasm of colon	Omega-3 fatty acids	Weighted mode	1.11941	1.32476	1.21776	3.88835e-05
finn-b-CD2_BENIGN_COLORECANI	Benign neoplasm of colon	Docosahexaenoic acid	Inverse variance weighted	1.1232	1.33662	1.22527	4.6983e-06
finn-b-CD2_BENIGN_COLORECANI	Benign neoplasm of colon	Omega-3 fatty acids	Inverse variance weighted	1.09635	1.26249	1.17649	6.31375e-06
finn-b-CD2_BENIGN_COLORECANI	Benign neoplasm of colon	Omega-3 fatty acids	MR Egger	1.08393	1.31444	1.19363	0.000837433
finn-b-CD2_BENIGN_COLORECANI	Benign neoplasm of colon	Docosahexaenoic acid	Weighted mode	1.12946	1.40554	1.25996	0.000172843
finn-b-CD2_BENIGN_COLORECANI	Benign neoplasm of colon	Docosahexaenoic acid	MR Egger	1.13133	1.43917	1.276	0.000299782
finn-b-CD2_BENIGN_COLORECANI	Benign neoplasm of colon	Omega-3 fatty acids	Weighted median	1.12086	1.33822	1.22473	7.35263e-06
finn-b-CHOLELITH_BROAD	Cholelithiasis with acute cholecystitis	Docosahexaenoic acid	MR Egger	0.731762	0.872565	0.799068	1.864e-05
finn-b-CHOLELITH_BROAD	Cholelithiasis with acute cholecystitis	Docosahexaenoic acid	Weighted mode	0.751694	0.871304	0.809292	2.70741e-06
finn-b-CHOLELITH_BROAD	Cholelithiasis with acute cholecystitis	Docosahexaenoic acid	Inverse variance weighted	0.785135	0.891415	0.836589	3.60516e-08
finn-b-CHOLELITH_BROAD	Cholelithiasis with acute cholecystitis	Omega-6 fatty acids	Inverse variance weighted	0.758257	0.911858	0.831519	8.82345e-05
finn-b-CHOLELITH_BROAD	Cholelithiasis with acute cholecystitis	Omega-3 fatty acids	Inverse variance weighted	0.804588	0.897068	0.84957	4.26365e-09
finn-b-CHOLELITH_BROAD	Cholelithiasis with acute cholecystitis	Omega-3 fatty acids	Weighted mode	0.780574	0.889504	0.833261	3.81845e-06
finn-b-CHOLELITH_BROAD	Cholelithiasis with acute cholecystitis	Omega-6 fatty acids	Weighted median	0.755322	0.976505	0.858822	0.020186
finn-b-CHOLELITH_BROAD	Cholelithiasis with acute cholecystitis	Omega-3 fatty acids	Weighted median	0.771734	0.879594	0.823901	6.46328e-09
finn-b-CHOLELITH_BROAD	Cholelithiasis with acute cholecystitis	Docosahexaenoic acid	Weighted median	0.749633	0.872696	0.808827	4.46026e-08
finn-b-CHOLELITH_BROAD	Cholelithiasis with acute cholecystitis	Omega-3 fatty acids	MR Egger	0.746972	0.866755	0.804638	1.93757e-06
finn-b-CHOLELITH_BROAD	Cholelithiasis with other cholecystitis	Docosahexaenoic acid	MR Egger	0.731762	0.872565	0.799068	1.864e-05
finn-b-CHOLELITH_BROAD	Cholelithiasis with other cholecystitis	Docosahexaenoic acid	Weighted mode	0.751694	0.871304	0.809292	2.70741e-06
finn-b-CHOLELITH_BROAD	Cholelithiasis with other cholecystitis	Docosahexaenoic acid	Inverse variance weighted	0.785135	0.891415	0.836589	3.60516e-08
finn-b-CHOLELITH_BROAD	Cholelithiasis with other cholecystitis	Omega-6 fatty acids	Inverse variance weighted	0.758257	0.911858	0.831519	8.82345e-05
finn-b-CHOLELITH_BROAD	Cholelithiasis with other cholecystitis	Omega-3 fatty acids	Inverse variance weighted	0.804588	0.897068	0.84957	4.26365e-09
finn-b-CHOLELITH_BROAD	Cholelithiasis with other cholecystitis	Omega-3 fatty acids	Weighted mode	0.780574	0.889504	0.833261	3.81845e-06
finn-b-CHOLELITH_BROAD	Cholelithiasis with other cholecystitis	Omega-6 fatty acids	Weighted median	0.755322	0.976505	0.858822	0.020186
finn-b-CHOLELITH_BROAD	Cholelithiasis with other cholecystitis	Omega-3 fatty acids	Weighted median	0.771734	0.879594	0.823901	6.46328e-09
finn-b-CHOLELITH_BROAD	Cholelithiasis with other cholecystitis	Docosahexaenoic acid	Weighted median	0.749633	0.872696	0.808827	4.46026e-08
finn-b-CHOLELITH_BROAD	Cholelithiasis with other cholecystitis	Omega-3 fatty acids	MR Egger	0.746972	0.866755	0.804638	1.93757e-06
finn-b-CIRRHOSIS_BROAD	Cirrhosis of liver without mention of alcohol	Docosahexaenoic acid	Inverse variance weighted	1.08593	1.54509	1.29532	0.00402326
finn-b-CIRRHOSIS_BROAD	Cirrhosis of liver without mention of alcohol	Docosahexaenoic acid	Weighted mode	1.07393	1.57851	1.302	0.0105692
finn-b-CIRRHOSIS_BROAD	Cirrhosis of liver without mention of alcohol	Omega-3 fatty acids	Inverse variance weighted	1.0473	1.41197	1.21604	0.0102757
finn-b-CIRRHOSIS_BROAD	Cirrhosis of liver without mention of alcohol	Omega-3 fatty acids	Weighted median	1.05107	1.52871	1.26759	0.0130925
finn-b-CIRRHOSIS_BROAD	Cirrhosis of liver without mention of alcohol	Omega-3 fatty acids	Weighted mode	1.06905	1.48448	1.25976	0.00866242
finn-b-CIRRHOSIS_BROAD	Cirrhosis of liver without mention of alcohol	Docosahexaenoic acid	Weighted median	1.06317	1.6254	1.31457	0.0115469
finn-b-CIRRHOSIS_BROAD	Cirrhosis of liver without mention of alcohol	Omega-3 fatty acids	MR Egger	1.04717	1.57597	1.28465	0.0210406
finn-b-CIRRHOSIS_BROAD	Cirrhosis of liver without mention of alcohol	Docosahexaenoic acid	MR Egger	1.05872	1.73489	1.35527	0.020758
finn-b-D3_THROMBOCYTOPENIANAS	Thrombocytopenia	Omega-3 fatty acids	Inverse variance weighted	1.0049	1.54295	1.2452	0.044993
finn-b-DM_PERIPHATHERO	Chronic ulcer of leg or foot	Docosahexaenoic acid	Inverse variance weighted	1.15711	1.43708	1.28952	4.22874e-06
finn-b-DM_PERIPHATHERO	Chronic ulcer of leg or foot	Omega-3 fatty acids	Weighted median	1.13098	1.43323	1.27317	6.40861e-05
finn-b-DM_PERIPHATHERO	Chronic ulcer of leg or foot	Omega-3 fatty acids	Weighted mode	1.16411	1.44502	1.29698	3.38512e-05
finn-b-DM_PERIPHATHERO	Chronic ulcer of leg or foot	Docosahexaenoic acid	MR Egger	1.19273	1.61041	1.38592	0.000145741
finn-b-DM_PERIPHATHERO	Chronic ulcer of leg or foot	Omega-3 fatty acids	Inverse variance weighted	1.13287	1.3618	1.24208	3.89108e-06
finn-b-DM_PERIPHATHERO	Chronic ulcer of leg or foot	Omega-3 fatty acids	MR Egger	1.13054	1.45075	1.28068	0.000416773
finn-b-DM_PERIPHATHERO	Chronic ulcer of leg or foot	Docosahexaenoic acid	Weighted mode	1.20044	1.51387	1.34808	1.30052e-05
finn-b-DM_PERIPHATHERO	Chronic ulcer of leg or foot	Docosahexaenoic acid	Weighted median	1.15926	1.5034	1.32016	2.80824e-05
finn-b-DM_PERIPHATHERO	Atherosclerosis of the extremities	Docosahexaenoic acid	Inverse variance weighted	1.15711	1.43708	1.28952	4.22874e-06
finn-b-DM_PERIPHATHERO	Atherosclerosis of the extremities	Omega-3 fatty acids	Weighted median	1.13098	1.43323	1.27317	6.40861e-05
finn-b-DM_PERIPHATHERO	Atherosclerosis of the extremities	Omega-3 fatty acids	Weighted mode	1.16411	1.44502	1.29698	3.38512e-05
finn-b-DM_PERIPHATHERO	Atherosclerosis of the extremities	Docosahexaenoic acid	MR Egger	1.19273	1.61041	1.38592	0.000145741
finn-b-DM_PERIPHATHERO	Atherosclerosis of the extremities	Omega-3 fatty acids	Inverse variance weighted	1.13287	1.3618	1.24208	3.89108e-06
finn-b-DM_PERIPHATHERO	Atherosclerosis of the extremities	Omega-3 fatty acids	MR Egger	1.13054	1.45075	1.28068	0.000416773
finn-b-DM_PERIPHATHERO	Atherosclerosis of the extremities	Docosahexaenoic acid	Weighted mode	1.20044	1.51387	1.34808	1.30052e-05
finn-b-DM_PERIPHATHERO	Atherosclerosis of the extremities	Docosahexaenoic acid	Weighted median	1.15926	1.5034	1.32016	2.80824e-05
finn-b-DM_RETINOPATHY	Diabetic retinopathy	Docosahexaenoic acid	Inverse variance weighted	0.867443	0.992846	0.928029	0.0301264
finn-b-DM_RETINOPATHY	Diabetic retinopathy	Omega-6 fatty acids	Inverse variance weighted	0.824082	0.983374	0.900212	0.0197066
finn-b-DM_RETINOPATHY	Diabetic retinopathy	Omega-3 fatty acids	Inverse variance weighted	0.870911	0.97695	0.922408	0.00585779
finn-b-E4_DM1NEU	Type 1 diabetes with neurological manifestations	Omega-6 fatty acids	Inverse variance weighted	0.441569	0.955062	0.649404	0.0282613
finn-b-E4_DM1OPTH	Type 1 diabetes with ophthalmic manifestations	Omega-6 fatty acids	Weighted median	0.534244	0.976281	0.7222	0.0343381
finn-b-E4_DM1OPTH	Type 1 diabetes with ophthalmic manifestations	Omega-6 fatty acids	Inverse variance weighted	0.648297	0.950601	0.78503	0.0131803
finn-b-E4_DM2NEU	Type 2 diabetes with neurological manifestations	Docosahexaenoic acid	Weighted mode	1.05951	1.96687	1.44358	0.0249019
finn-b-E4_DM2NEU	Type 2 diabetes with neurological manifestations	Omega-6 fatty acids	Inverse variance weighted	0.36318	0.688995	0.500229	2.23031e-05
finn-b-E4_DM2NEU	Type 2 diabetes with neurological manifestations	Omega-6 fatty acids	Weighted median	0.314214	0.816837	0.506618	0.0052687
finn-b-E4_DM2NEU	Type 2 diabetes with neurological manifestations	Omega-3 fatty acids	Weighted median	0.360917	0.943556	0.583563	0.0280211
finn-b-E4_DM2NEU	Type 2 diabetes with neurological manifestations	Omega-3 fatty acids	Weighted mode	0.334099	0.933724	0.558531	0.0318938
finn-b-E4_DM2NEU	Type 2 diabetes with neurological manifestations	Docosahexaenoic acid	Weighted median	1.0776	2.10731	1.50693	0.0165381
finn-b-E4_DM2NEU	Type 2 diabetes with neurological manifestations	Omega-6 fatty acids	Weighted mode	0.27598	0.861649	0.487646	0.0170834
finn-b-E4_DM2NEU	Type 2 diabetes with neurological manifestations	Omega-6 fatty acids	Simple mode	0.195062	0.918583	0.423297	0.034708
finn-b-E4_DM2OPTH	Type 2 diabetes with ophthalmic manifestations	Omega-6 fatty acids	Simple mode	0.27665	0.870846	0.490835	0.0189325
finn-b-E4_DM2OPTH	Type 2 diabetes with ophthalmic manifestations	Omega-6 fatty acids	Weighted median	0.503606	0.975975	0.701075	0.0353717
finn-b-E4_DM2OPTH	Type 2 diabetes with ophthalmic manifestations	Omega-3 fatty acids	Inverse variance weighted	0.738103	0.981334	0.851073	0.0264647
finn-b-E4_DM2OPTH	Type 2 diabetes with ophthalmic manifestations	Omega-6 fatty acids	Inverse variance weighted	0.57227	0.87493	0.707599	0.00140447
finn-b-E4_DM2PERIPH	Diabetes type 2 with peripheral circulatory disorders	Docosahexaenoic acid	Weighted median	1.08261	1.96695	1.45926	0.013097
finn-b-E4_DM2PERIPH	Diabetes type 2 with peripheral circulatory disorders	Omega-3 fatty acids	Weighted median	1.04667	1.73983	1.34945	0.0207861
finn-b-E4_DM2PERIPH	Diabetes type 2 with peripheral circulatory disorders	Omega-6 fatty acids	Inverse variance weighted	0.530936	0.944444	0.708123	0.0188223
finn-b-E4_DM2PERIPH	Diabetes type 2 with peripheral circulatory disorders	Docosahexaenoic acid	Weighted mode	1.06562	1.90646	1.42533	0.0213884
finn-b-E4_DM2REN	Type 2 diabetes with renal manifestations	Omega-3 fatty acids	Simple mode	0.282223	0.808236	0.477601	0.0084204
finn-b-E4_OBESITY	Obesity	Omega-3 fatty acids	Simple mode	1.0454	1.66245	1.3183	0.0242672
finn-b-E4_OBESITY	Obesity	Omega-6 fatty acids	Simple mode	1.01282	1.85767	1.37167	0.0466312
finn-b-E4_VIT_B_DEF	Vitamin B-complex deficiencies	Omega-6 fatty acids	Inverse variance weighted	1.07314	3.109	1.82658	0.0264105
finn-b-E4_VIT_B_DEF	Vitamin B-complex deficiencies	Docosahexaenoic acid	MR Egger	0.238611	0.822115	0.442906	0.0133565
finn-b-E4_VIT_B_DEF	Vitamin B-complex deficiencies	Omega-3 fatty acids	MR Egger	0.327298	0.905533	0.544407	0.0236524
finn-b-E4_VIT_B_DEF	Vitamin B-complex deficiencies	Docosahexaenoic acid	Simple mode	1.3079	51.53	8.20952	0.0297461
finn-b-FG_PULMHEART	Chronic pulmonary heart disease	Docosahexaenoic acid	Weighted median	1.03528	1.39023	1.1997	0.0154748
finn-b-FG_PULMHEART	Chronic pulmonary heart disease	Omega-3 fatty acids	Weighted median	1.00932	1.30579	1.14802	0.0356257
finn-b-FG_PULMHEART	Chronic pulmonary heart disease	Docosahexaenoic acid	MR Egger	1.03026	1.44388	1.21966	0.0268043
finn-b-FG_PULMHEART	Chronic pulmonary heart disease	Docosahexaenoic acid	Weighted mode	1.01902	1.35859	1.17662	0.0326941
finn-b-FG_PULMHEART	Chronic pulmonary heart disease	Omega-3 fatty acids	MR Egger	1.02108	1.35481	1.17617	0.0305407
finn-b-FG_PULMHEART	Chronic pulmonary heart disease	Omega-3 fatty acids	Weighted mode	1.01764	1.2907	1.14607	0.030427
finn-b-H8_OTHHEARINGLOSS	Hearing loss	Omega-6 fatty acids	MR Egger	0.556854	0.989751	0.742393	0.0477816
finn-b-I9_ANGINA	Angina pectoris	Omega-6 fatty acids	Weighted median	1.15764	1.65827	1.38552	0.000375641
finn-b-I9_ANGINA	Angina pectoris	Omega-6 fatty acids	Inverse variance weighted	1.23041	1.58369	1.39592	2.21833e-07
finn-b-I9_ANGINA	Angina pectoris	Omega-6 fatty acids	MR Egger	1.05372	1.89803	1.41421	0.0265034
finn-b-I9_AVBLOCK	First degree AV block	Omega-3 fatty acids	Simple mode	0.348281	0.984121	0.585449	0.0493174
finn-b-I9_AVBLOCK	Atrioventricular block, complete	Omega-3 fatty acids	Simple mode	0.348281	0.984121	0.585449	0.0493174
finn-b-I9_CORATHER	Coronary atherosclerosis	Omega-6 fatty acids	Weighted median	1.13896	1.59728	1.34879	0.000523948
finn-b-I9_CORATHER	Coronary atherosclerosis	Omega-6 fatty acids	MR Egger	1.06479	1.79684	1.38321	0.0208721
finn-b-I9_CORATHER	Coronary atherosclerosis	Omega-6 fatty acids	Inverse variance weighted	1.27747	1.61241	1.43521	1.18245e-09
finn-b-I9_CORATHER	Coronary atherosclerosis	Omega-6 fatty acids	Weighted mode	1.05021	1.56327	1.28131	0.0200933
finn-b-I9_HEARTFAIL_ALLCAUSE	Heart failure NOS	Docosahexaenoic acid	Weighted mode	1.00434	1.14996	1.07468	0.0434685
finn-b-I9_HEARTFAIL_ALLCAUSE	Heart failure NOS	Docosahexaenoic acid	MR Egger	1.01245	1.19423	1.09959	0.0299095
finn-b-I9_ISCHHEART	Other chronic ischemic heart disease, unspecified	Omega-6 fatty acids	Inverse variance weighted	1.23575	1.5101	1.36605	1.0707e-09
finn-b-I9_ISCHHEART	Other chronic ischemic heart disease, unspecified	Omega-6 fatty acids	Weighted median	1.14355	1.53787	1.32613	0.000187845
finn-b-I9_ISCHHEART	Other chronic ischemic heart disease, unspecified	Omega-3 fatty acids	Inverse variance weighted	1.00311	1.11969	1.0598	0.0383808
finn-b-I9_ISCHHEART	Other chronic ischemic heart disease, unspecified	Omega-6 fatty acids	MR Egger	1.01411	1.61437	1.27951	0.044887
finn-b-I9_ISCHHEART	Other chronic ischemic heart disease, unspecified	Omega-6 fatty acids	Weighted mode	1.01134	1.64567	1.29009	0.0474213
finn-b-I9_LBBB	Left bundle branch block	Omega-6 fatty acids	Inverse variance weighted	1.00977	2.02804	1.43103	0.0439396
finn-b-I9_OTHHEART	Other forms of chronic heart disease	Omega-3 fatty acids	MR Egger	1.0282	1.1302	1.07799	0.00356951
finn-b-I9_OTHHEART	Other forms of chronic heart disease	Docosahexaenoic acid	Inverse variance weighted	1.02015	1.11147	1.06483	0.00407549
finn-b-I9_OTHHEART	Other forms of chronic heart disease	Docosahexaenoic acid	Weighted mode	1.03859	1.14514	1.09056	0.00122691
finn-b-I9_OTHHEART	Other forms of chronic heart disease	Docosahexaenoic acid	Weighted median	1.04221	1.15205	1.09575	0.000347039
finn-b-I9_OTHHEART	Other forms of chronic heart disease	Omega-3 fatty acids	Weighted mode	1.03595	1.11992	1.07712	0.000611457
finn-b-I9_OTHHEART	Other forms of chronic heart disease	Omega-3 fatty acids	Inverse variance weighted	1.03261	1.10626	1.0688	0.000153385
finn-b-I9_OTHHEART	Other forms of chronic heart disease	Omega-3 fatty acids	Weighted median	1.03062	1.12905	1.07871	0.00113009
finn-b-I9_OTHHEART	Other forms of chronic heart disease	Docosahexaenoic acid	MR Egger	1.0569	1.1872	1.12016	0.000458878
finn-b-I9_PULMEMB	Pulmonary embolism and infarction, acute	Docosahexaenoic acid	MR Egger	1.03061	1.4425	1.21928	0.026473
finn-b-I9_PULMEMB	Pulmonary embolism and infarction, acute	Omega-3 fatty acids	Weighted median	1.01671	1.29803	1.14879	0.0260165
finn-b-I9_PULMEMB	Pulmonary embolism and infarction, acute	Docosahexaenoic acid	Weighted median	1.03664	1.38481	1.19814	0.0143991
finn-b-I9_PULMEMB	Pulmonary embolism and infarction, acute	Omega-3 fatty acids	Weighted mode	1.01243	1.29819	1.14644	0.0377595
finn-b-I9_PULMEMB	Pulmonary embolism and infarction, acute	Docosahexaenoic acid	Weighted mode	1.01645	1.36905	1.17965	0.0359359
finn-b-I9_PULMEMB	Pulmonary embolism and infarction, acute	Omega-3 fatty acids	MR Egger	1.0233	1.35646	1.17816	0.0286123
finn-b-I9_PULMHEART	Respiratory failure	Omega-3 fatty acids	Weighted median	1.0149	1.29574	1.14676	0.0279924
finn-b-I9_PULMHEART	Respiratory failure	Docosahexaenoic acid	Weighted mode	1.03181	1.34073	1.17617	0.0199934
finn-b-I9_PULMHEART	Respiratory failure	Docosahexaenoic acid	MR Egger	1.0122	1.40058	1.19066	0.0420207
finn-b-I9_PULMHEART	Respiratory failure	Docosahexaenoic acid	Inverse variance weighted	1.00223	1.26189	1.12459	0.0457359
finn-b-I9_PULMHEART	Respiratory failure	Docosahexaenoic acid	Weighted median	1.04041	1.37479	1.19597	0.0118264
finn-b-I9_PULMHEART	Respiratory failure	Omega-3 fatty acids	Weighted mode	1.01924	1.28719	1.14541	0.0282982
finn-b-I9_PULMHEART	Respiratory failure	Omega-3 fatty acids	MR Egger	1.0333	1.35322	1.18249	0.0197824
finn-b-I9_STENOSIS	Stricture of artery	Omega-3 fatty acids	Simple mode	0.0349078	0.644564	0.150001	0.0141531
finn-b-I9_UAP	Unstable angina (intermediate coronary syndrome)	Omega-6 fatty acids	Inverse variance weighted	1.16721	1.59599	1.36487	9.73058e-05
finn-b-I9_UAP	Unstable angina (intermediate coronary syndrome)	Omega-6 fatty acids	Weighted median	1.0359	1.6285	1.29883	0.0234735
finn-b-I9_VEINSOTH	Circulatory disease NEC	Omega-6 fatty acids	Inverse variance weighted	0.776069	0.996035	0.879199	0.0431344
finn-b-JOINTPAIN	Pain in joint	Omega-6 fatty acids	Weighted median	1.0066	1.31098	1.14875	0.039635
finn-b-JOINTPAIN	Pain in joint	Omega-6 fatty acids	Inverse variance weighted	1.03054	1.23629	1.12874	0.00911348
finn-b-K11_ACUTPANC	Acute pancreatitis	Omega-3 fatty acids	Inverse variance weighted	0.752127	0.945831	0.843436	0.00358371
finn-b-K11_ACUTPANC	Acute pancreatitis	Omega-3 fatty acids	Weighted mode	0.694978	0.925389	0.801951	0.00409853
finn-b-K11_ACUTPANC	Acute pancreatitis	Omega-3 fatty acids	Weighted median	0.690147	0.933202	0.802525	0.00426045
finn-b-K11_ACUTPANC	Acute pancreatitis	Docosahexaenoic acid	Weighted mode	0.64802	0.913307	0.769312	0.0045762
finn-b-K11_ACUTPANC	Acute pancreatitis	Docosahexaenoic acid	MR Egger	0.643092	0.960563	0.785958	0.0234954
finn-b-K11_ACUTPANC	Acute pancreatitis	Docosahexaenoic acid	Weighted median	0.639966	0.9126	0.76422	0.00297576
finn-b-K11_ACUTPANC	Acute pancreatitis	Docosahexaenoic acid	Inverse variance weighted	0.678673	0.903904	0.783234	0.000831887
finn-b-K11_CHOLELITH	Cholelithiasis	Omega-3 fatty acids	Weighted median	0.752987	0.869619	0.809205	8.27529e-09
finn-b-K11_CHOLELITH	Cholelithiasis	Omega-3 fatty acids	MR Egger	0.73344	0.85399	0.791423	8.94016e-07
finn-b-K11_CHOLELITH	Cholelithiasis	Omega-3 fatty acids	Inverse variance weighted	0.784184	0.876833	0.829216	4.90394e-11
finn-b-K11_CHOLELITH	Cholelithiasis	Docosahexaenoic acid	Inverse variance weighted	0.769874	0.87739	0.821876	4.04405e-09
finn-b-K11_CHOLELITH	Cholelithiasis	Docosahexaenoic acid	Weighted median	0.721966	0.851032	0.783847	6.45532e-09
finn-b-K11_CHOLELITH	Cholelithiasis	Omega-6 fatty acids	Weighted median	0.73905	0.965749	0.84483	0.0134871
finn-b-K11_CHOLELITH	Cholelithiasis	Omega-6 fatty acids	Inverse variance weighted	0.744382	0.892753	0.815199	1.04944e-05
finn-b-K11_CHOLELITH	Cholelithiasis	Omega-3 fatty acids	Weighted mode	0.763442	0.870097	0.815027	5.82014e-07
finn-b-K11_CHOLELITH	Cholelithiasis	Docosahexaenoic acid	Weighted mode	0.737355	0.858322	0.795542	1.03837e-06
finn-b-K11_CHOLELITH	Cholelithiasis	Docosahexaenoic acid	MR Egger	0.719684	0.861771	0.78753	9.54702e-06
finn-b-K11_CHOLELITH	Cholelithiasis	Omega-6 fatty acids	Weighted mode	0.73531	0.968651	0.843954	0.0215369
finn-b-K11_OESITIS	Esophagitis, GERD and related diseases	Docosahexaenoic acid	Inverse variance weighted	0.58254	0.995076	0.761362	0.0459184
finn-b-K11_OESITIS	Esophagitis, GERD and related diseases	Docosahexaenoic acid	Simple mode	0.16139	0.969795	0.39562	0.0488864
finn-b-K11_OTHDISSTOMDUOD	Other disorders of stomach and duodenum	Docosahexaenoic acid	Inverse variance weighted	0.553629	0.912265	0.710673	0.00734646
finn-b-K11_OTHDISSTOMDUOD	Other disorders of stomach and duodenum	Docosahexaenoic acid	Weighted median	0.481857	0.904991	0.660361	0.00985456
finn-b-K11_OTHDISSTOMDUOD	Other disorders of stomach and duodenum	Omega-3 fatty acids	Weighted mode	0.553823	0.918566	0.713248	0.0120038
finn-b-K11_OTHDISSTOMDUOD	Other disorders of stomach and duodenum	Omega-3 fatty acids	Weighted median	0.528237	0.904186	0.691104	0.00704796
finn-b-K11_OTHDISSTOMDUOD	Other disorders of stomach and duodenum	Omega-3 fatty acids	Inverse variance weighted	0.561437	0.852629	0.69188	0.000548727
finn-b-K11_OTHDISSTOMDUOD	Other disorders of stomach and duodenum	Docosahexaenoic acid	Weighted mode	0.498595	0.922885	0.678341	0.0175165
finn-b-K11_OTHGASTR	Other specified gastritis	Docosahexaenoic acid	Inverse variance weighted	0.779314	0.99339	0.879865	0.0387228
finn-b-K11_UMBHER	Umbilical hernia	Omega-6 fatty acids	Weighted median	1.04602	1.60105	1.29411	0.0175811
finn-b-K11_UMBHER	Umbilical hernia	Omega-6 fatty acids	Inverse variance weighted	1.11052	1.49395	1.28805	0.000821236
finn-b-K11_UMBHER	Umbilical hernia	Docosahexaenoic acid	Inverse variance weighted	1.00713	1.27727	1.13418	0.037787
finn-b-K11_UMBHER	Umbilical hernia	Omega-3 fatty acids	Inverse variance weighted	1.0183	1.24164	1.12444	0.0204264
finn-b-L12_LYMPHADENITIS	Lymphadenitis	Omega-3 fatty acids	Weighted median	0.544547	0.90933	0.703685	0.00721746
finn-b-L12_LYMPHADENITIS	Lymphadenitis	Docosahexaenoic acid	Weighted median	0.493402	0.894917	0.664495	0.00712478
finn-b-L12_OTHERSKINSUBCUTIS	Other local infections of skin and subcutaneous tissue	Omega-6 fatty acids	Inverse variance weighted	0.833471	0.996953	0.911554	0.0426831
finn-b-N14_CYSTKID	Cyst of kidney, acquired	Omega-6 fatty acids	Inverse variance weighted	0.485091	0.951614	0.679426	0.0245429
finn-b-N14_CYSTKID	Cyst of kidney, acquired	Omega-3 fatty acids	Simple mode	0.196599	0.842101	0.406885	0.0194751
finn-b-N14_CYSTKID	Cyst of kidney, acquired	Omega-6 fatty acids	Weighted median	0.371938	0.9738	0.601825	0.0386278
finn-b-R18_ASCITES	Ascites (non malignant)	Omega-3 fatty acids	Simple mode	1.25403	6.09403	2.76443	0.0153907
finn-b-R18_ASCITES	Ascites (non malignant)	Omega-3 fatty acids	Inverse variance weighted	1.01194	1.59829	1.27176	0.0392253
finn-b-R18_HEPATOM_SPLENO_NOT_ELSEW_CLASSIFIED	Splenomegaly	Omega-3 fatty acids	Inverse variance weighted	0.341439	0.974238	0.576752	0.0396306
finn-b-R18_HEPATOM_SPLENO_NOT_ELSEW_CLASSIFIED	Splenomegaly	Docosahexaenoic acid	Inverse variance weighted	0.26016	0.903064	0.484707	0.0225385
finn-b-R18_HEPATOM_SPLENO_NOT_ELSEW_CLASSIFIED	Splenomegaly	Omega-6 fatty acids	Inverse variance weighted	0.1543	0.719454	0.333185	0.00513654
finn-b-R18_SYMPTOMS_SIGNS_INVOLVI_DIGES_SYSTEM_ABDOMEN	Symptoms involving digestive system	Omega-3 fatty acids	Weighted mode	0.907015	0.983212	0.944345	0.00791111
finn-b-R18_SYMPTOMS_SIGNS_INVOLVI_DIGES_SYSTEM_ABDOMEN	Symptoms involving digestive system	Omega-3 fatty acids	Inverse variance weighted	0.917585	0.979121	0.947854	0.00121979
finn-b-R18_SYMPTOMS_SIGNS_INVOLVI_DIGES_SYSTEM_ABDOMEN	Symptoms involving digestive system	Docosahexaenoic acid	Weighted median	0.883861	0.973046	0.927382	0.00211068
finn-b-R18_SYMPTOMS_SIGNS_INVOLVI_DIGES_SYSTEM_ABDOMEN	Symptoms involving digestive system	Docosahexaenoic acid	Inverse variance weighted	0.896013	0.967915	0.93127	0.000299011
finn-b-R18_SYMPTOMS_SIGNS_INVOLVI_DIGES_SYSTEM_ABDOMEN	Symptoms involving digestive system	Docosahexaenoic acid	MR Egger	0.882812	0.985339	0.932668	0.0170472
finn-b-R18_SYMPTOMS_SIGNS_INVOLVI_DIGES_SYSTEM_ABDOMEN	Symptoms involving digestive system	Omega-3 fatty acids	Weighted median	0.900936	0.979888	0.939583	0.00363647
finn-b-R18_SYMPTOMS_SIGNS_INVOLVI_DIGES_SYSTEM_ABDOMEN	Symptoms involving digestive system	Docosahexaenoic acid	Weighted mode	0.887886	0.973188	0.929559	0.00325255
finn-b-R18_SYMPTOMS_SIGNS_INVOLVI_DIGES_SYSTEM_ABDOMEN	Symptoms involving digestive system	Omega-3 fatty acids	MR Egger	0.902174	0.986985	0.943627	0.0150923
finn-b-R18_SYNCO_COLLAP	Syncope and collapse	Omega-6 fatty acids	Inverse variance weighted	1.00244	1.24457	1.11696	0.04506
finn-b-VWXY20_SUICI_OTHER_INTENTI_SELF_H	Suicide or self-inflicted injury	Omega-6 fatty acids	Weighted median	0.835953	0.994724	0.91189	0.037594
finn-b-VWXY20_SUICI_OTHER_INTENTI_SELF_H	Suicide or self-inflicted injury	Omega-6 fatty acids	Weighted mode	0.785257	0.983388	0.878756	0.0293734
finn-b-VWXY20_SUICI_OTHER_INTENTI_SELF_H	Suicide or self-inflicted injury	Omega-3 fatty acids	Weighted mode	0.910763	0.993552	0.951257	0.0294011
ieu-a-1186	Anorexia	Omega-3 fatty acids	MR Egger	0.680715	0.990011	0.820923	0.0457879
ieu-a-1188	Major depressive disorder	Omega-3 fatty acids	Inverse variance weighted	0.919059	0.991841	0.954757	0.0172485
ieu-a-1188	Major depressive disorder	Docosahexaenoic acid	Weighted median	0.886442	0.989309	0.936464	0.0190901
ieu-a-1188	Major depressive disorder	Omega-3 fatty acids	Weighted median	0.901708	0.98852	0.944117	0.0141902
ieu-a-1188	Major depressive disorder	Docosahexaenoic acid	Inverse variance weighted	0.908334	0.993362	0.949897	0.024338
ieu-a-1188	Major depressive disorder	Docosahexaenoic acid	MR Egger	0.874439	0.990938	0.930868	0.031166
ieu-a-1188	Major depressive disorder	Omega-3 fatty acids	Weighted mode	0.911254	0.995783	0.952581	0.0384353
ieu-a-1188	Major depressive disorder	Docosahexaenoic acid	Weighted mode	0.887227	0.991663	0.937992	0.0303157
ieu-a-798	Myocardial infarction	Omega-3 fatty acids	Weighted median	1.00748	1.14029	1.07183	0.0280879
ieu-a-798	Myocardial infarction	Omega-3 fatty acids	Weighted mode	1.00896	1.13459	1.06994	0.0306799
ieu-a-798	Myocardial infarction	Docosahexaenoic acid	Weighted mode	1.00877	1.15898	1.08127	0.0346332
ieu-a-798	Myocardial infarction	Docosahexaenoic acid	Weighted median	1.00968	1.1645	1.08433	0.026103
ieu-a-798	Myocardial infarction	Omega-3 fatty acids	MR Egger	1.0109	1.16066	1.08319	0.0302479
ieu-a-798	Myocardial infarction	Omega-3 fatty acids	Inverse variance weighted	1.02576	1.13657	1.07974	0.0033677
ieu-a-798	Myocardial infarction	Omega-6 fatty acids	Inverse variance weighted	1.05908	1.23417	1.14328	0.000601968
ieu-a-798	Myocardial infarction	Docosahexaenoic acid	Inverse variance weighted	1.03429	1.16741	1.09884	0.00227733
ieu-a-798	Myocardial infarction	Omega-6 fatty acids	MR Egger	1.01125	1.36888	1.17655	0.0427776
ieu-b-4980	Sepsis	Docosahexaenoic acid	Inverse variance weighted	0.846734	0.983802	0.912699	0.0170025
ieu-b-4980	Sepsis	Omega-3 fatty acids	Inverse variance weighted	0.868564	0.98681	0.925801	0.0178943
ieu-b-4980	Sepsis	Docosahexaenoic acid	Weighted mode	0.831092	0.986134	0.9053	0.0286349
ieu-b-4980	Sepsis	Omega-3 fatty acids	Weighted mode	0.856403	0.992369	0.921882	0.0366666
ukb-a-528	Other peripheral nerve disorders	Docosahexaenoic acid	Weighted mode	1.0012	1.0054	1.0033	0.0036933
ukb-a-528	Other peripheral nerve disorders	Omega-3 fatty acids	Weighted median	1.0009	1.00465	1.00277	0.0037634
ukb-a-528	Other peripheral nerve disorders	Docosahexaenoic acid	Weighted median	1.00101	1.0054	1.0032	0.00422101
ukb-a-528	Other peripheral nerve disorders	Docosahexaenoic acid	Inverse variance weighted	1.00047	1.00395	1.00221	0.0125736
ukb-a-528	Other peripheral nerve disorders	Omega-3 fatty acids	Weighted mode	1.00057	1.0041	1.00233	0.0129485
ukb-a-528	Other peripheral nerve disorders	Docosahexaenoic acid	MR Egger	1.00114	1.00608	1.0036	0.0066388
ukb-a-558	Portal hypertension	Docosahexaenoic acid	Weighted median	1.00009	1.00118	1.00063	0.0227928
ukb-a-558	Portal hypertension	Omega-3 fatty acids	Weighted median	1.00007	1.00102	1.00055	0.0234343
ukb-a-558	Portal hypertension	Docosahexaenoic acid	Inverse variance weighted	1.00004	1.0009	1.00047	0.0311114
ukb-a-558	Portal hypertension	Docosahexaenoic acid	MR Egger	1.00008	1.00132	1.0007	0.0328494
ukb-a-558	Portal hypertension	Docosahexaenoic acid	Weighted mode	1.00012	1.00112	1.00062	0.0194641
ukb-a-558	Portal hypertension	Omega-3 fatty acids	Inverse variance weighted	1.00012	1.00084	1.00048	0.00935069
ukb-a-558	Portal hypertension	Omega-3 fatty acids	Weighted mode	1.00009	1.00095	1.00052	0.0237475
ukb-b-16292	Cardiomegaly	Omega-6 fatty acids	Weighted median	1.00003	1.00273	1.00138	0.0454454
ukb-b-20017	Duodenitis	Omega-3 fatty acids	Inverse variance weighted	0.998127	0.999997	0.999062	0.0493265
ukb-b-20017	Duodenitis	Omega-6 fatty acids	Weighted median	0.995903	0.999953	0.997926	0.0449591
ukb-b-20017	Duodenitis	Docosahexaenoic acid	Inverse variance weighted	0.99741	0.999658	0.998533	0.0105682
ukb-b-20017	Duodenitis	Omega-3 fatty acids	Simple mode	0.993699	0.99968	0.996685	0.0362105
ukb-b-3683	Viral infection	Omega-6 fatty acids	Simple mode	1.00051	1.00515	1.00283	0.0293748
ukb-b-7582	Essential hypertension	Omega-3 fatty acids	Inverse variance weighted	1.00018	1.00155	1.00087	0.0133919
ukb-b-7582	Essential hypertension	Omega-3 fatty acids	Weighted mode	1.00012	1.00171	1.00092	0.033186
ukb-b-7582	Essential hypertension	Docosahexaenoic acid	Inverse variance weighted	1.0001	1.00171	1.0009	0.0271703
ukb-b-7582	Essential hypertension	Omega-3 fatty acids	MR Egger	1.00011	1.00194	1.00103	0.0379927
ukb-d-ASTHMA_MEDICATIO_COMORB	Adverse effects of antibacterials (not penicillins)	Omega-6 fatty acids	MR Egger	1.00084	1.01268	1.00674	0.0292829
ukb-d-ASTHMA_MEDICATIO_COMORB	Adverse effects of antibacterials (not penicillins)	Omega-6 fatty acids	Weighted mode	1.00029	1.01426	1.00725	0.0460792
