# Supplementary material for: Integrative polygenic analysis of the protective effects of fatty acid metabolism on disease as modified by obesity
Source: Front Nutr. 2024 Jan 15;10:1308622. doi: 10.3389/fnut.2023.1308622 (PMC10832455; doi:10.3389/fnut.2023.1308622)
Supplement: Supplementary file 5 [file Table_5.XLSX]

## Sheet: Canalization_table
metabolite	disease	category	body_weight_measure	delta_observed	delta_departure
Omega-3 fatty acids	Abdominal pain	Symptoms	BMI	-0.00097319	-0.10929
Omega-3 fatty acids	Abnormal findings examination of lungs	Respiratory	BMI	-0.00884875	-0.798807
Omega-3 fatty acids	Abnormality of gait	Neurological	BMI	-0.00370125	-0.591827
Omega-3 fatty acids	Acidosis	Endocrine/metabolic	BMI	0.00358873	1.37886
Omega-3 fatty acids	Acute pancreatitis	Digestive	BMI	-0.00331373	0.101696
Omega-3 fatty acids	Acute renal failure	Genitourinary	BMI	0.00849289	2.41708
Omega-3 fatty acids	Adverse drug events and drug allergies	Injuries & poisonings	BMI	0.00758326	0.118966
Omega-3 fatty acids	Adverse effects of sedatives or other central nervous system depressants and anesthetics	Injuries & poisonings	BMI	-0.00111694	-0.314358
Omega-3 fatty acids	Allergies, other	Injuries & poisonings	BMI	0.014164	1.13784
Omega-3 fatty acids	Allergy/adverse effect of penicillin	Injuries & poisonings	BMI	-0.0164864	-1.23329
Omega-3 fatty acids	Angina pectoris	Circulatory system	BMI	0.0378302	2.76955
Omega-3 fatty acids	Anorexia	Endocrine/metabolic	BMI	0.00452296	0.266257
Omega-3 fatty acids	Atrial fibrillation and flutter	Circulatory system	BMI	-0.00143684	-0.41855
Omega-3 fatty acids	Atrioventricular block, complete	Circulatory system	BMI	-8.58274e-05	-0.474688
Omega-3 fatty acids	Back pain	Symptoms	BMI	-0.00429062	-0.459162
Omega-3 fatty acids	Bacterial infection NOS	Infectious diseases	BMI	0.00258251	0.393061
Omega-3 fatty acids	Barrett's esophagus	Digestive	BMI	-0.0131933	-2.99059
Omega-3 fatty acids	Benign neoplasm of colon	Neoplasms	BMI	0.0137002	0.773082
Omega-3 fatty acids	Calculus of bile duct	Digestive	BMI	-0.000302589	0.788823
Omega-3 fatty acids	Cancer of bronchus; lung	Neoplasms	BMI	0.00869661	2.89958
Omega-3 fatty acids	Candidiasis	Infectious diseases	BMI	-0.00237063	-0.46808
Omega-3 fatty acids	Cardiac pacemaker in situ	Circulatory system	BMI	0.00512756	1.26808
Omega-3 fatty acids	Cardiomegaly	Circulatory system	BMI	0.0108508	1.13923
Omega-3 fatty acids	Cataract	Sense organs	BMI	0.00255861	0.188203
Omega-3 fatty acids	Celiac disease	Digestive	BMI	0.000323265	-0.48082
Omega-3 fatty acids	Cerebral ischemia	Circulatory system	BMI	-0.00759635	-1.47233
Omega-3 fatty acids	Cholecystitis without cholelithiasis	Digestive	BMI	-0.00180461	-0.0860631
Omega-3 fatty acids	Cholelithiasis	Digestive	BMI	-0.0282014	-2.14149
Omega-3 fatty acids	Cholelithiasis with acute cholecystitis	Digestive	BMI	0.0023605	0.290662
Omega-3 fatty acids	Cholelithiasis with other cholecystitis	Digestive	BMI	-0.0175944	-2.57514
Omega-3 fatty acids	Chronic airway obstruction	Respiratory	BMI	0.0153857	2.36518
Omega-3 fatty acids	Chronic Kidney Disease, Stage III	Genitourinary	BMI	0.0248514	2.21543
Omega-3 fatty acids	Chronic pulmonary heart disease	Circulatory system	BMI	-0.000687628	0.55175
Omega-3 fatty acids	Chronic renal failure [CKD]	Genitourinary	BMI	0.0079157	1.94465
Omega-3 fatty acids	Chronic ulcer of leg or foot	Dermatologic	BMI	-0.00343907	-0.427139
Omega-3 fatty acids	Circulatory disease NEC	Circulatory system	BMI	-0.00685383	0.0802375
Omega-3 fatty acids	Cirrhosis of liver without mention of alcohol	Digestive	BMI	-0.0152625	-3.89826
Omega-3 fatty acids	Complications of transplants and reattached limbs	Injuries & poisonings	BMI	0.00749101	0.492017
Omega-3 fatty acids	Congestive heart failure (CHF) NOS	Circulatory system	BMI	0.0065149	0.56732
Omega-3 fatty acids	Constipation	Digestive	BMI	-0.00988033	-0.565412
Omega-3 fatty acids	Coronary atherosclerosis	Circulatory system	BMI	0.0258089	1.42336
Omega-3 fatty acids	Cyst of kidney, acquired	Genitourinary	BMI	0.00404343	0.838543
Omega-3 fatty acids	Decubitus ulcer	Dermatologic	BMI	-0.00247552	-1.19359
Omega-3 fatty acids	Dental caries	Digestive	BMI	-0.00235168	-0.649004
Omega-3 fatty acids	Diabetes type 2 with peripheral circulatory disorders	Endocrine/metabolic	BMI	0.000942665	-0.0703382
Omega-3 fatty acids	Diabetic retinopathy	Endocrine/metabolic	BMI	0.00678169	2.13171
Omega-3 fatty acids	Diaphragmatic hernia	Digestive	BMI	-0.0121944	-0.724543
Omega-3 fatty acids	Disorders of esophageal motility	Digestive	BMI	-0.000102682	-0.262868
Omega-3 fatty acids	Dizziness and giddiness (Light-headedness and vertigo)	Sense organs	BMI	0.010172	1.44522
Omega-3 fatty acids	Duodenitis	Digestive	BMI	0.000387646	0.0127882
Omega-3 fatty acids	Dysphagia	Digestive	BMI	-0.00458704	-0.369592
Omega-3 fatty acids	E. coli	Infectious diseases	BMI	0.000310532	0.540122
Omega-3 fatty acids	Edema	Symptoms	BMI	-0.00743062	-0.453118
Omega-3 fatty acids	Emphysema	Respiratory	BMI	0.00562133	0.936876
Omega-3 fatty acids	Esophageal bleeding (varices/hemorrhage)	Digestive	BMI	-0.0031325	-0.974604
Omega-3 fatty acids	Esophagitis, GERD and related diseases	Digestive	BMI	-0.0142565	-1.29794
Omega-3 fatty acids	Essential hypertension	Circulatory system	BMI	0.033804	1.87317
Omega-3 fatty acids	First degree AV block	Circulatory system	BMI	-0.0033199	-0.80259
Omega-3 fatty acids	Gastritis and duodenitis	Digestive	BMI	-0.0401679	-2.80101
Omega-3 fatty acids	GERD	Digestive	BMI	-0.0172332	-0.771081
Omega-3 fatty acids	Hearing loss	Sense organs	BMI	0.0113042	1.85087
Omega-3 fatty acids	Heart failure NOS	Circulatory system	BMI	0.00321807	0.75766
Omega-3 fatty acids	Hemoptysis	Respiratory	BMI	-0.00117415	-0.0530771
Omega-3 fatty acids	Hypertensive chronic kidney disease	Circulatory system	BMI	0.00589032	1.28881
Omega-3 fatty acids	Hypoglycemia	Endocrine/metabolic	BMI	0.00129109	0.601282
Omega-3 fatty acids	Hypotension NOS	Circulatory system	BMI	-0.00690024	-0.609781
Omega-3 fatty acids	Hypothyroidism NOS	Endocrine/metabolic	BMI	0.0106142	1.17502
Omega-3 fatty acids	Hypovolemia	Endocrine/metabolic	BMI	-0.00388463	-1.36662
Omega-3 fatty acids	Iron deficiency anemias, unspecified or not due to blood loss	Hematopoietic	BMI	-0.0068677	-0.548559
Omega-3 fatty acids	Lymphadenitis	Hematopoietic	BMI	0.00366693	0.607583
Omega-3 fatty acids	Major depressive disorder	Mental disorders	BMI	0.00851408	0.821627
Omega-3 fatty acids	Malaise and fatigue	Symptoms	BMI	0.00170934	0.430835
Omega-3 fatty acids	Myalgia and myositis unspecified	Symptoms	BMI	-0.00391066	-1.87316
Omega-3 fatty acids	Myocardial infarction	Circulatory system	BMI	0.0236865	1.37337
Omega-3 fatty acids	Nausea and vomiting	Symptoms	BMI	-0.00807201	-0.406318
Omega-3 fatty acids	Noninfectious gastroenteritis	Digestive	BMI	0.000746156	0.579022
Omega-3 fatty acids	Obesity	Endocrine/metabolic	BMI	-0.00654568	-0.273273
Omega-3 fatty acids	Obstructive chronic bronchitis	Respiratory	BMI	0.00956834	2.19341
Omega-3 fatty acids	Orthostatic hypotension	Circulatory system	BMI	0.00386258	0.374931
Omega-3 fatty acids	Osteoarthritis; localized	Musculoskeletal	BMI	0.0181474	0.0606005
Omega-3 fatty acids	Osteoarthrosis NOS	Musculoskeletal	BMI	0.0164662	0.367058
Omega-3 fatty acids	Osteoarthrosis, generalized	Musculoskeletal	BMI	0.00503455	-0.303142
Omega-3 fatty acids	Osteoarthrosis, localized, primary	Musculoskeletal	BMI	-0.00186851	0.221768
Omega-3 fatty acids	Other alveolar and parietoalveolar pneumonopathy	Respiratory	BMI	0.000510849	0.434167
Omega-3 fatty acids	Other anemias	Hematopoietic	BMI	0.000689635	0.918171
Omega-3 fatty acids	Other chronic ischemic heart disease, unspecified	Circulatory system	BMI	0.0518844	2.77325
Omega-3 fatty acids	Other chronic nonalcoholic liver disease	Digestive	BMI	-0.0166191	-2.76168
Omega-3 fatty acids	Other diseases of respiratory system, NEC	Respiratory	BMI	0.00568426	1.36707
Omega-3 fatty acids	Other disorders of biliary tract	Digestive	BMI	-0.00276173	-0.604899
Omega-3 fatty acids	Other disorders of stomach and duodenum	Digestive	BMI	-0.00475392	-0.529782
Omega-3 fatty acids	Other forms of chronic heart disease	Circulatory system	BMI	0.00515119	0.233309
Omega-3 fatty acids	Other headache syndromes	Neurological	BMI	0.00400453	0.740883
Omega-3 fatty acids	Other local infections of skin and subcutaneous tissue	Dermatologic	BMI	0.00378319	0.564999
Omega-3 fatty acids	Other peripheral nerve disorders	Neurological	BMI	0.0133843	1.16513
Omega-3 fatty acids	Other specified cardiac dysrhythmias	Circulatory system	BMI	0.00241235	0.0119376
Omega-3 fatty acids	Other specified gastritis	Digestive	BMI	-0.00290354	-0.577261
Omega-3 fatty acids	Pain in joint	Musculoskeletal	BMI	-0.00395918	0.0782046
Omega-3 fatty acids	Pain in limb	Symptoms	BMI	-0.01108	-2.0612
Omega-3 fatty acids	Peripheral vascular disease, unspecified	Circulatory system	BMI	-0.00357345	-0.688218
Omega-3 fatty acids	Peritoneal adhesions (postoperative) (postinfection)	Digestive	BMI	-0.000407428	0.249444
Omega-3 fatty acids	Pernicious anemia	Hematopoietic	BMI	-0.00133645	-0.601695
Omega-3 fatty acids	Personal history of diseases of digestive system	Digestive	BMI	-0.00538906	-0.743105
Omega-3 fatty acids	Pleurisy; pleural effusion	Respiratory	BMI	-0.00384181	0.116838
Omega-3 fatty acids	Pneumococcal pneumonia	Respiratory	BMI	-0.0124359	-1.25991
Omega-3 fatty acids	Pneumonia	Respiratory	BMI	-0.00287436	-0.0709032
Omega-3 fatty acids	Poisoning by analgesics, antipyretics, and antirheumatics	Injuries & poisonings	BMI	-0.0047401	-0.806439
Omega-3 fatty acids	Postinflammatory pulmonary fibrosis	Respiratory	BMI	-0.00251302	-0.562846
Omega-3 fatty acids	Postoperative infection	Infectious diseases	BMI	0.00470655	1.87672
Omega-3 fatty acids	Precordial pain	Circulatory system	BMI	0.00189291	0.0352608
Omega-3 fatty acids	Pulmonary embolism and infarction, acute	Circulatory system	BMI	-0.00749638	-1.936
Omega-3 fatty acids	Reflux esophagitis	Digestive	BMI	-0.0217736	-1.33881
Omega-3 fatty acids	Respiratory failure	Respiratory	BMI	-0.00649456	-0.326952
Omega-3 fatty acids	Respiratory insufficiency	Respiratory	BMI	-0.00902703	-2.29431
Omega-3 fatty acids	Rheumatoid arthritis	Musculoskeletal	BMI	0.00473923	1.85125
Omega-3 fatty acids	Senile cataract	Sense organs	BMI	-0.000698887	-0.87624
Omega-3 fatty acids	Sepsis	Injuries & poisonings	BMI	0.0146814	1.41607
Omega-3 fatty acids	Septicemia	Infectious diseases	BMI	0.0132066	1.53711
Omega-3 fatty acids	Shortness of breath	Respiratory	BMI	-0.00470427	-0.397094
Omega-3 fatty acids	Sleep apnea	Neurological	BMI	-0.00999925	-2.29492
Omega-3 fatty acids	Spondylosis without myelopathy	Musculoskeletal	BMI	0.0053074	0.871214
Omega-3 fatty acids	Staphylococcus infections	Infectious diseases	BMI	0.00465842	0.428027
Omega-3 fatty acids	Superficial injury without mention of infection	Injuries & poisonings	BMI	-0.0131382	-1.56228
Omega-3 fatty acids	Symptoms involving digestive system	Digestive	BMI	-0.00448034	-0.0495825
Omega-3 fatty acids	Symptoms involving nervous and musculoskeletal systems	Symptoms	BMI	0.00351729	0.811672
Omega-3 fatty acids	Syncope and collapse	Symptoms	BMI	0.00039811	0.166625
Omega-3 fatty acids	Tachycardia NOS	Circulatory system	BMI	-0.00952591	-1.02416
Omega-3 fatty acids	Thyrotoxicosis with or without goiter	Endocrine/metabolic	BMI	0.00175153	0.617707
Omega-3 fatty acids	Type 1 diabetes	Endocrine/metabolic	BMI	-0.00442692	0.234105
Omega-3 fatty acids	Type 1 diabetes with ophthalmic manifestations	Endocrine/metabolic	BMI	0.00193648	-0.00718296
Omega-3 fatty acids	Type 2 diabetes	Endocrine/metabolic	BMI	0.0133302	1.02004
Omega-3 fatty acids	Type 2 diabetes with neurological manifestations	Endocrine/metabolic	BMI	0.00378357	0.376125
Omega-3 fatty acids	Type 2 diabetes with ophthalmic manifestations	Endocrine/metabolic	BMI	0.00808039	1.70257
Omega-3 fatty acids	Type 2 diabetes with renal manifestations	Endocrine/metabolic	BMI	0.0064951	-0.58576
Omega-3 fatty acids	Ulcer of esophagus	Digestive	BMI	-0.0195194	-1.75331
Omega-3 fatty acids	Umbilical hernia	Digestive	BMI	-0.00288336	-0.658787
Omega-3 fatty acids	Unstable angina (intermediate coronary syndrome)	Circulatory system	BMI	0.0276017	3.07123
Omega-3 fatty acids	Urinary incontinence	Genitourinary	BMI	-0.00696147	-0.871403
Omega-3 fatty acids	Urinary tract infection	Genitourinary	BMI	0.00159916	0.238402
Omega-3 fatty acids	Varicose veins of lower extremity	Circulatory system	BMI	0.00385812	1.45089
Omega-3 fatty acids	Ventral hernia	Digestive	BMI	-0.000477864	-0.0262871
Omega-3 fatty acids	Viral Enteritis	Infectious diseases	BMI	0.00169452	0.574236
Omega-3 fatty acids	Viremia, NOS	Infectious diseases	BMI	0.00520069	0.0892422
Omega-3 fatty acids	Vitamin B-complex deficiencies	Endocrine/metabolic	BMI	0.00884116	1.34204
Omega-3 fatty acids	Abdominal pain	Symptoms	WHR	-0.0126252	-1.23919
Omega-3 fatty acids	Abnormal findings examination of lungs	Respiratory	WHR	-0.00460254	-0.58727
Omega-3 fatty acids	Abnormality of gait	Neurological	WHR	-0.000497599	0.202665
Omega-3 fatty acids	Acidosis	Endocrine/metabolic	WHR	-0.000488484	0.0762525
Omega-3 fatty acids	Acute pancreatitis	Digestive	WHR	-0.00564104	-0.672936
Omega-3 fatty acids	Acute renal failure	Genitourinary	WHR	-0.0217825	-0.799191
Omega-3 fatty acids	Adverse drug events and drug allergies	Injuries & poisonings	WHR	0.00591176	0.134166
Omega-3 fatty acids	Adverse effects of sedatives or other central nervous system depressants and anesthetics	Injuries & poisonings	WHR	0.000550573	-0.0465467
Omega-3 fatty acids	Allergies, other	Injuries & poisonings	WHR	0.0132375	1.67428
Omega-3 fatty acids	Allergy/adverse effect of penicillin	Injuries & poisonings	WHR	-0.00314404	-0.874866
Omega-3 fatty acids	Angina pectoris	Circulatory system	WHR	0.00265766	-0.132746
Omega-3 fatty acids	Anorexia	Endocrine/metabolic	WHR	-0.00182604	-0.993703
Omega-3 fatty acids	Atrial fibrillation and flutter	Circulatory system	WHR	-0.020553	-1.35901
Omega-3 fatty acids	Atrioventricular block, complete	Circulatory system	WHR	-0.0039276	-0.574334
Omega-3 fatty acids	Back pain	Symptoms	WHR	0.00101513	0.00539103
Omega-3 fatty acids	Bacterial infection NOS	Infectious diseases	WHR	-0.0046242	-0.433067
Omega-3 fatty acids	Barrett's esophagus	Digestive	WHR	-0.00463961	-0.268473
Omega-3 fatty acids	Benign neoplasm of colon	Neoplasms	WHR	-0.0203522	-2.85544
Omega-3 fatty acids	Calculus of bile duct	Digestive	WHR	-0.0119774	-1.77145
Omega-3 fatty acids	Cancer of bronchus; lung	Neoplasms	WHR	0.00171252	1.10989
Omega-3 fatty acids	Candidiasis	Infectious diseases	WHR	-0.00667627	-0.883574
Omega-3 fatty acids	Cardiac pacemaker in situ	Circulatory system	WHR	-0.0040651	-1.09902
Omega-3 fatty acids	Cardiomegaly	Circulatory system	WHR	-0.00257084	-0.736417
Omega-3 fatty acids	Cataract	Sense organs	WHR	-0.0190613	-0.98648
Omega-3 fatty acids	Celiac disease	Digestive	WHR	0.000444807	-0.353143
Omega-3 fatty acids	Cerebral ischemia	Circulatory system	WHR	-0.00103922	0.314305
Omega-3 fatty acids	Cholecystitis without cholelithiasis	Digestive	WHR	-0.00503936	-0.338478
Omega-3 fatty acids	Cholelithiasis	Digestive	WHR	-0.017852	-1.73357
Omega-3 fatty acids	Cholelithiasis with acute cholecystitis	Digestive	WHR	-0.00674047	-1.67401
Omega-3 fatty acids	Cholelithiasis with other cholecystitis	Digestive	WHR	-0.0267578	-4.05124
Omega-3 fatty acids	Chronic airway obstruction	Respiratory	WHR	-0.0157109	0.269396
Omega-3 fatty acids	Chronic Kidney Disease, Stage III	Genitourinary	WHR	0.00289669	0.960258
Omega-3 fatty acids	Chronic pulmonary heart disease	Circulatory system	WHR	-0.00235389	-0.403919
Omega-3 fatty acids	Chronic renal failure [CKD]	Genitourinary	WHR	-0.0118848	-0.713421
Omega-3 fatty acids	Chronic ulcer of leg or foot	Dermatologic	WHR	-0.00191411	0.822022
Omega-3 fatty acids	Circulatory disease NEC	Circulatory system	WHR	-0.00250433	-0.339157
Omega-3 fatty acids	Cirrhosis of liver without mention of alcohol	Digestive	WHR	-0.00476674	-0.108279
Omega-3 fatty acids	Complications of transplants and reattached limbs	Injuries & poisonings	WHR	-0.0103917	-0.749848
Omega-3 fatty acids	Congestive heart failure (CHF) NOS	Circulatory system	WHR	0.00266173	0.938979
Omega-3 fatty acids	Constipation	Digestive	WHR	-0.00735575	-0.655336
Omega-3 fatty acids	Coronary atherosclerosis	Circulatory system	WHR	-0.0065204	-0.523285
Omega-3 fatty acids	Cyst of kidney, acquired	Genitourinary	WHR	0.000646911	0.142479
Omega-3 fatty acids	Decubitus ulcer	Dermatologic	WHR	0.00449944	1.03832
Omega-3 fatty acids	Dental caries	Digestive	WHR	-0.0111238	-1.34446
Omega-3 fatty acids	Diabetes type 2 with peripheral circulatory disorders	Endocrine/metabolic	WHR	0.000297332	0.492848
Omega-3 fatty acids	Diabetic retinopathy	Endocrine/metabolic	WHR	-0.000695952	0.670704
Omega-3 fatty acids	Diaphragmatic hernia	Digestive	WHR	-0.00497778	-0.80312
Omega-3 fatty acids	Disorders of esophageal motility	Digestive	WHR	-0.00159797	0.300414
Omega-3 fatty acids	Dizziness and giddiness (Light-headedness and vertigo)	Sense organs	WHR	-0.00316546	-0.195548
Omega-3 fatty acids	Duodenitis	Digestive	WHR	0.00260831	1.10927
Omega-3 fatty acids	Dysphagia	Digestive	WHR	-0.00177547	0.267257
Omega-3 fatty acids	E. coli	Infectious diseases	WHR	-0.00371578	0.284821
Omega-3 fatty acids	Edema	Symptoms	WHR	-0.00441351	-0.221464
Omega-3 fatty acids	Emphysema	Respiratory	WHR	-0.00538418	0.243082
Omega-3 fatty acids	Esophageal bleeding (varices/hemorrhage)	Digestive	WHR	-0.00286132	0.0581992
Omega-3 fatty acids	Esophagitis, GERD and related diseases	Digestive	WHR	-0.00918963	-1.01877
Omega-3 fatty acids	Essential hypertension	Circulatory system	WHR	-0.0265609	-1.6251
Omega-3 fatty acids	First degree AV block	Circulatory system	WHR	-0.00583511	-0.334433
Omega-3 fatty acids	Gastritis and duodenitis	Digestive	WHR	-0.0179713	-1.23978
Omega-3 fatty acids	GERD	Digestive	WHR	-0.00838748	-0.465395
Omega-3 fatty acids	Hearing loss	Sense organs	WHR	0.00998641	1.1045
Omega-3 fatty acids	Heart failure NOS	Circulatory system	WHR	-0.00752354	-0.702699
Omega-3 fatty acids	Hemoptysis	Respiratory	WHR	-0.00483283	-1.24633
Omega-3 fatty acids	Hypertensive chronic kidney disease	Circulatory system	WHR	-0.00387911	-0.305482
Omega-3 fatty acids	Hypoglycemia	Endocrine/metabolic	WHR	-0.00306871	0.222398
Omega-3 fatty acids	Hypotension NOS	Circulatory system	WHR	-0.0102367	-1.5669
Omega-3 fatty acids	Hypothyroidism NOS	Endocrine/metabolic	WHR	-0.0112398	-1.0332
Omega-3 fatty acids	Hypovolemia	Endocrine/metabolic	WHR	-0.00083004	0.206311
Omega-3 fatty acids	Iron deficiency anemias, unspecified or not due to blood loss	Hematopoietic	WHR	-0.0126609	-0.928368
Omega-3 fatty acids	Lymphadenitis	Hematopoietic	WHR	-0.00847233	-0.656858
Omega-3 fatty acids	Major depressive disorder	Mental disorders	WHR	-0.00612874	-0.435328
Omega-3 fatty acids	Malaise and fatigue	Symptoms	WHR	-0.00745817	-0.868825
Omega-3 fatty acids	Myalgia and myositis unspecified	Symptoms	WHR	0.00261612	0.520748
Omega-3 fatty acids	Myocardial infarction	Circulatory system	WHR	-0.00617906	-0.774593
Omega-3 fatty acids	Nausea and vomiting	Symptoms	WHR	0.0026721	1.04064
Omega-3 fatty acids	Noninfectious gastroenteritis	Digestive	WHR	-0.023286	-1.46237
Omega-3 fatty acids	Obesity	Endocrine/metabolic	WHR	-0.00789412	1.4298
Omega-3 fatty acids	Obstructive chronic bronchitis	Respiratory	WHR	-0.0131846	-0.693562
Omega-3 fatty acids	Orthostatic hypotension	Circulatory system	WHR	-0.00620645	-0.406873
Omega-3 fatty acids	Osteoarthritis; localized	Musculoskeletal	WHR	0.0131261	0.936155
Omega-3 fatty acids	Osteoarthrosis NOS	Musculoskeletal	WHR	0.00518336	0.0594789
Omega-3 fatty acids	Osteoarthrosis, generalized	Musculoskeletal	WHR	-0.00158808	0.0152529
Omega-3 fatty acids	Osteoarthrosis, localized, primary	Musculoskeletal	WHR	0.00508266	-0.229628
Omega-3 fatty acids	Other alveolar and parietoalveolar pneumonopathy	Respiratory	WHR	0.0011595	-0.126761
Omega-3 fatty acids	Other anemias	Hematopoietic	WHR	-0.00692076	-0.608577
Omega-3 fatty acids	Other chronic ischemic heart disease, unspecified	Circulatory system	WHR	-0.0154103	-1.28841
Omega-3 fatty acids	Other chronic nonalcoholic liver disease	Digestive	WHR	-0.0118944	-1.27372
Omega-3 fatty acids	Other diseases of respiratory system, NEC	Respiratory	WHR	0.00573318	0.920445
Omega-3 fatty acids	Other disorders of biliary tract	Digestive	WHR	-0.00338872	-0.418088
Omega-3 fatty acids	Other disorders of stomach and duodenum	Digestive	WHR	-0.0136339	-1.70402
Omega-3 fatty acids	Other forms of chronic heart disease	Circulatory system	WHR	-0.00633979	-0.666249
Omega-3 fatty acids	Other headache syndromes	Neurological	WHR	0.0150822	1.75441
Omega-3 fatty acids	Other local infections of skin and subcutaneous tissue	Dermatologic	WHR	-0.00289072	-0.287744
Omega-3 fatty acids	Other peripheral nerve disorders	Neurological	WHR	0.00452484	0.524462
Omega-3 fatty acids	Other specified cardiac dysrhythmias	Circulatory system	WHR	0.00454039	0.434453
Omega-3 fatty acids	Other specified gastritis	Digestive	WHR	-0.00958524	-1.31241
Omega-3 fatty acids	Pain in joint	Musculoskeletal	WHR	0.00275226	0.391783
Omega-3 fatty acids	Pain in limb	Symptoms	WHR	-0.00280587	0.305904
Omega-3 fatty acids	Peripheral vascular disease, unspecified	Circulatory system	WHR	0.00477308	1.59215
Omega-3 fatty acids	Peritoneal adhesions (postoperative) (postinfection)	Digestive	WHR	-0.00407811	-0.264639
Omega-3 fatty acids	Pernicious anemia	Hematopoietic	WHR	-0.00309438	-0.231649
Omega-3 fatty acids	Personal history of diseases of digestive system	Digestive	WHR	-0.0267136	-1.82647
Omega-3 fatty acids	Pleurisy; pleural effusion	Respiratory	WHR	0.00554823	0.765262
Omega-3 fatty acids	Pneumococcal pneumonia	Respiratory	WHR	-0.00667049	-1.07134
Omega-3 fatty acids	Pneumonia	Respiratory	WHR	-0.00169234	0.310385
Omega-3 fatty acids	Poisoning by analgesics, antipyretics, and antirheumatics	Injuries & poisonings	WHR	0.00544269	0.825785
Omega-3 fatty acids	Postinflammatory pulmonary fibrosis	Respiratory	WHR	0.000250296	0.0514872
Omega-3 fatty acids	Postoperative infection	Infectious diseases	WHR	0.00225284	0.463717
Omega-3 fatty acids	Precordial pain	Circulatory system	WHR	0.0114822	2.80135
Omega-3 fatty acids	Pulmonary embolism and infarction, acute	Circulatory system	WHR	0.00359579	0.756109
Omega-3 fatty acids	Reflux esophagitis	Digestive	WHR	-0.0176219	-1.19105
Omega-3 fatty acids	Respiratory failure	Respiratory	WHR	-0.00250334	0.0753544
Omega-3 fatty acids	Respiratory insufficiency	Respiratory	WHR	-0.00332059	-0.654794
Omega-3 fatty acids	Rheumatoid arthritis	Musculoskeletal	WHR	0.00448063	1.06386
Omega-3 fatty acids	Senile cataract	Sense organs	WHR	-0.0118377	-1.65643
Omega-3 fatty acids	Sepsis	Injuries & poisonings	WHR	-0.000482995	0.266867
Omega-3 fatty acids	Septicemia	Infectious diseases	WHR	-0.00147164	0.0357192
Omega-3 fatty acids	Shortness of breath	Respiratory	WHR	0.00233601	0.994842
Omega-3 fatty acids	Sleep apnea	Neurological	WHR	-0.00314193	-0.582659
Omega-3 fatty acids	Spondylosis without myelopathy	Musculoskeletal	WHR	0.00447116	0.961301
Omega-3 fatty acids	Staphylococcus infections	Infectious diseases	WHR	-0.0012943	0.352545
Omega-3 fatty acids	Superficial injury without mention of infection	Injuries & poisonings	WHR	-0.00572479	-0.499209
Omega-3 fatty acids	Symptoms involving digestive system	Digestive	WHR	-0.0412053	-3.37462
Omega-3 fatty acids	Symptoms involving nervous and musculoskeletal systems	Symptoms	WHR	-0.00321776	-0.0414515
Omega-3 fatty acids	Syncope and collapse	Symptoms	WHR	0.0016046	0.0156729
Omega-3 fatty acids	Tachycardia NOS	Circulatory system	WHR	-0.000902726	0.690787
Omega-3 fatty acids	Thyrotoxicosis with or without goiter	Endocrine/metabolic	WHR	-0.00140157	0.418927
Omega-3 fatty acids	Type 1 diabetes	Endocrine/metabolic	WHR	-0.00751086	-0.715975
Omega-3 fatty acids	Type 1 diabetes with ophthalmic manifestations	Endocrine/metabolic	WHR	-0.00274492	-0.147905
Omega-3 fatty acids	Type 2 diabetes	Endocrine/metabolic	WHR	-0.0110317	-0.557707
Omega-3 fatty acids	Type 2 diabetes with neurological manifestations	Endocrine/metabolic	WHR	-0.000333257	0.213489
Omega-3 fatty acids	Type 2 diabetes with ophthalmic manifestations	Endocrine/metabolic	WHR	0.000595371	1.05828
Omega-3 fatty acids	Type 2 diabetes with renal manifestations	Endocrine/metabolic	WHR	-0.000263636	-0.057998
Omega-3 fatty acids	Ulcer of esophagus	Digestive	WHR	-0.0143913	-2.32655
Omega-3 fatty acids	Umbilical hernia	Digestive	WHR	0.00251161	0.582886
Omega-3 fatty acids	Unstable angina (intermediate coronary syndrome)	Circulatory system	WHR	0.0181599	3.47183
Omega-3 fatty acids	Urinary incontinence	Genitourinary	WHR	-0.00333228	-0.364983
Omega-3 fatty acids	Urinary tract infection	Genitourinary	WHR	-0.0172879	-1.76158
Omega-3 fatty acids	Varicose veins of lower extremity	Circulatory system	WHR	0.0020357	0.157883
Omega-3 fatty acids	Ventral hernia	Digestive	WHR	8.34332e-05	0.414447
Omega-3 fatty acids	Viral Enteritis	Infectious diseases	WHR	-0.00470176	0.207999
Omega-3 fatty acids	Viremia, NOS	Infectious diseases	WHR	0.00207319	0.775935
Omega-3 fatty acids	Vitamin B-complex deficiencies	Endocrine/metabolic	WHR	0.00422118	1.05348
Omega-6 fatty acids	Abdominal pain	Symptoms	BMI	-0.0104793	-1.1042
Omega-6 fatty acids	Abnormal findings examination of lungs	Respiratory	BMI	-0.0115663	-1.60929
Omega-6 fatty acids	Abnormality of gait	Neurological	BMI	-0.0069802	-0.809633
Omega-6 fatty acids	Acidosis	Endocrine/metabolic	BMI	-0.00160203	0.0531557
Omega-6 fatty acids	Acute pancreatitis	Digestive	BMI	0.00292996	0.713198
Omega-6 fatty acids	Acute renal failure	Genitourinary	BMI	-0.048417	-3.52652
Omega-6 fatty acids	Adverse drug events and drug allergies	Injuries & poisonings	BMI	0.00606902	0.459215
Omega-6 fatty acids	Adverse effects of sedatives or other central nervous system depressants and anesthetics	Injuries & poisonings	BMI	0.00959352	1.55108
Omega-6 fatty acids	Allergies, other	Injuries & poisonings	BMI	0.00819203	0.0776694
Omega-6 fatty acids	Allergy/adverse effect of penicillin	Injuries & poisonings	BMI	-0.0109645	-0.243735
Omega-6 fatty acids	Angina pectoris	Circulatory system	BMI	-0.0164545	-1.19779
Omega-6 fatty acids	Anorexia	Endocrine/metabolic	BMI	0.00345468	0.104592
Omega-6 fatty acids	Atrial fibrillation and flutter	Circulatory system	BMI	-0.0464557	-2.37292
Omega-6 fatty acids	Atrioventricular block, complete	Circulatory system	BMI	-0.00745822	-1.07767
Omega-6 fatty acids	Back pain	Symptoms	BMI	-0.00593329	-0.419106
Omega-6 fatty acids	Bacterial infection NOS	Infectious diseases	BMI	-0.00567307	-0.386076
Omega-6 fatty acids	Barrett's esophagus	Digestive	BMI	0.000758209	-0.111728
Omega-6 fatty acids	Benign neoplasm of colon	Neoplasms	BMI	0.00265773	0.44416
Omega-6 fatty acids	Calculus of bile duct	Digestive	BMI	-0.00765791	-0.766162
Omega-6 fatty acids	Cancer of bronchus; lung	Neoplasms	BMI	0.00160122	0.157612
Omega-6 fatty acids	Candidiasis	Infectious diseases	BMI	-0.00164755	0.00562281
Omega-6 fatty acids	Cardiac pacemaker in situ	Circulatory system	BMI	-0.0210851	-2.91164
Omega-6 fatty acids	Cardiomegaly	Circulatory system	BMI	-0.0113177	-1.46573
Omega-6 fatty acids	Cataract	Sense organs	BMI	-0.0370253	-2.56923
Omega-6 fatty acids	Celiac disease	Digestive	BMI	-0.00125319	-0.0151523
Omega-6 fatty acids	Cerebral ischemia	Circulatory system	BMI	-0.00332462	-0.504415
Omega-6 fatty acids	Cholecystitis without cholelithiasis	Digestive	BMI	-0.00917974	-1.67284
Omega-6 fatty acids	Cholelithiasis	Digestive	BMI	-0.0155093	-1.08377
Omega-6 fatty acids	Cholelithiasis with acute cholecystitis	Digestive	BMI	-0.00759555	-1.89683
Omega-6 fatty acids	Cholelithiasis with other cholecystitis	Digestive	BMI	-0.0150205	-1.33645
Omega-6 fatty acids	Chronic airway obstruction	Respiratory	BMI	-0.0129425	-0.118147
Omega-6 fatty acids	Chronic Kidney Disease, Stage III	Genitourinary	BMI	-0.0188134	-4.37822
Omega-6 fatty acids	Chronic pulmonary heart disease	Circulatory system	BMI	-0.00286342	0.711081
Omega-6 fatty acids	Chronic renal failure [CKD]	Genitourinary	BMI	-0.0326716	-4.73457
Omega-6 fatty acids	Chronic ulcer of leg or foot	Dermatologic	BMI	-0.00873936	-1.16931
Omega-6 fatty acids	Circulatory disease NEC	Circulatory system	BMI	-0.01809	-1.95036
Omega-6 fatty acids	Cirrhosis of liver without mention of alcohol	Digestive	BMI	-0.0079041	-1.02731
Omega-6 fatty acids	Complications of transplants and reattached limbs	Injuries & poisonings	BMI	-0.0032998	-0.0616092
Omega-6 fatty acids	Congestive heart failure (CHF) NOS	Circulatory system	BMI	-0.0121971	-0.586139
Omega-6 fatty acids	Constipation	Digestive	BMI	0.00863121	1.10603
Omega-6 fatty acids	Coronary atherosclerosis	Circulatory system	BMI	-0.0206441	-1.16249
Omega-6 fatty acids	Cyst of kidney, acquired	Genitourinary	BMI	-0.0103009	-1.38968
Omega-6 fatty acids	Decubitus ulcer	Dermatologic	BMI	-0.002121	-0.355938
Omega-6 fatty acids	Dental caries	Digestive	BMI	-0.00348013	-0.693656
Omega-6 fatty acids	Diabetes type 2 with peripheral circulatory disorders	Endocrine/metabolic	BMI	-0.00293901	0.628896
Omega-6 fatty acids	Diabetic retinopathy	Endocrine/metabolic	BMI	-0.0134024	-0.938562
Omega-6 fatty acids	Diaphragmatic hernia	Digestive	BMI	-0.00418077	-0.389434
Omega-6 fatty acids	Disorders of esophageal motility	Digestive	BMI	-0.00549412	0.0353045
Omega-6 fatty acids	Dizziness and giddiness (Light-headedness and vertigo)	Sense organs	BMI	-0.00681585	-1.62709
Omega-6 fatty acids	Duodenitis	Digestive	BMI	-0.00647766	-0.686661
Omega-6 fatty acids	Dysphagia	Digestive	BMI	0.00876431	0.734736
Omega-6 fatty acids	E. coli	Infectious diseases	BMI	0.00154361	0.2729
Omega-6 fatty acids	Edema	Symptoms	BMI	-0.0105744	-1.37715
Omega-6 fatty acids	Emphysema	Respiratory	BMI	-0.00399671	-0.614289
Omega-6 fatty acids	Esophageal bleeding (varices/hemorrhage)	Digestive	BMI	-0.00176909	-0.429923
Omega-6 fatty acids	Esophagitis, GERD and related diseases	Digestive	BMI	-0.0192287	-1.78115
Omega-6 fatty acids	Essential hypertension	Circulatory system	BMI	-0.0659084	-1.89052
Omega-6 fatty acids	First degree AV block	Circulatory system	BMI	-0.0156269	-2.29662
Omega-6 fatty acids	Gastritis and duodenitis	Digestive	BMI	-0.012084	-1.84929
Omega-6 fatty acids	GERD	Digestive	BMI	-0.00546202	-1.2738
Omega-6 fatty acids	Hearing loss	Sense organs	BMI	0.00568703	0.988975
Omega-6 fatty acids	Heart failure NOS	Circulatory system	BMI	-0.0150662	-0.630085
Omega-6 fatty acids	Hemoptysis	Respiratory	BMI	0.000635109	-0.0365287
Omega-6 fatty acids	Hypertensive chronic kidney disease	Circulatory system	BMI	-0.00832937	0.203777
Omega-6 fatty acids	Hypoglycemia	Endocrine/metabolic	BMI	-0.0236138	-3.5285
Omega-6 fatty acids	Hypotension NOS	Circulatory system	BMI	-0.0154897	-1.64224
Omega-6 fatty acids	Hypothyroidism NOS	Endocrine/metabolic	BMI	0.00799597	1.41104
Omega-6 fatty acids	Hypovolemia	Endocrine/metabolic	BMI	-0.0129313	-1.85581
Omega-6 fatty acids	Iron deficiency anemias, unspecified or not due to blood loss	Hematopoietic	BMI	-0.0183173	-2.10667
Omega-6 fatty acids	Lymphadenitis	Hematopoietic	BMI	-0.00281906	-0.255971
Omega-6 fatty acids	Major depressive disorder	Mental disorders	BMI	0.0128039	1.08767
Omega-6 fatty acids	Malaise and fatigue	Symptoms	BMI	-0.0120559	-1.79151
Omega-6 fatty acids	Myalgia and myositis unspecified	Symptoms	BMI	0.00286432	0.291851
Omega-6 fatty acids	Myocardial infarction	Circulatory system	BMI	-0.00532596	0.432775
Omega-6 fatty acids	Nausea and vomiting	Symptoms	BMI	-0.0130349	-1.56549
Omega-6 fatty acids	Noninfectious gastroenteritis	Digestive	BMI	0.000539575	0.390748
Omega-6 fatty acids	Obesity	Endocrine/metabolic	BMI	-0.0631023	-2.11818
Omega-6 fatty acids	Obstructive chronic bronchitis	Respiratory	BMI	-0.00169764	0.791964
Omega-6 fatty acids	Orthostatic hypotension	Circulatory system	BMI	0.00173537	0.468917
Omega-6 fatty acids	Osteoarthritis; localized	Musculoskeletal	BMI	-0.017243	-1.22603
Omega-6 fatty acids	Osteoarthrosis NOS	Musculoskeletal	BMI	0.0115186	0.813963
Omega-6 fatty acids	Osteoarthrosis, generalized	Musculoskeletal	BMI	-0.00158345	-0.648768
Omega-6 fatty acids	Osteoarthrosis, localized, primary	Musculoskeletal	BMI	-0.0139901	-0.678901
Omega-6 fatty acids	Other alveolar and parietoalveolar pneumonopathy	Respiratory	BMI	0.00126996	-0.18929
Omega-6 fatty acids	Other anemias	Hematopoietic	BMI	-0.0109638	-0.127297
Omega-6 fatty acids	Other chronic ischemic heart disease, unspecified	Circulatory system	BMI	-0.016172	-1.02373
Omega-6 fatty acids	Other chronic nonalcoholic liver disease	Digestive	BMI	-0.0161662	-2.43586
Omega-6 fatty acids	Other diseases of respiratory system, NEC	Respiratory	BMI	-0.0141777	-1.22318
Omega-6 fatty acids	Other disorders of biliary tract	Digestive	BMI	-0.00623034	-0.976392
Omega-6 fatty acids	Other disorders of stomach and duodenum	Digestive	BMI	-0.00194603	0.688665
Omega-6 fatty acids	Other forms of chronic heart disease	Circulatory system	BMI	-0.0135773	-2.09127
Omega-6 fatty acids	Other headache syndromes	Neurological	BMI	0.00150574	1.20236
Omega-6 fatty acids	Other local infections of skin and subcutaneous tissue	Dermatologic	BMI	-0.0029783	-0.718637
Omega-6 fatty acids	Other peripheral nerve disorders	Neurological	BMI	-0.00214246	-0.0687075
Omega-6 fatty acids	Other specified cardiac dysrhythmias	Circulatory system	BMI	-0.00328966	-0.373515
Omega-6 fatty acids	Other specified gastritis	Digestive	BMI	-0.0055019	-0.298456
Omega-6 fatty acids	Pain in joint	Musculoskeletal	BMI	0.00652746	0.939777
Omega-6 fatty acids	Pain in limb	Symptoms	BMI	-0.00509023	-0.56942
Omega-6 fatty acids	Peripheral vascular disease, unspecified	Circulatory system	BMI	-0.0123515	-1.36618
Omega-6 fatty acids	Peritoneal adhesions (postoperative) (postinfection)	Digestive	BMI	0.0100612	1.12674
Omega-6 fatty acids	Pernicious anemia	Hematopoietic	BMI	-7.22569e-05	0.169002
Omega-6 fatty acids	Personal history of diseases of digestive system	Digestive	BMI	-0.00916362	-0.936474
Omega-6 fatty acids	Pleurisy; pleural effusion	Respiratory	BMI	-0.0138219	-1.22375
Omega-6 fatty acids	Pneumococcal pneumonia	Respiratory	BMI	-0.0164607	-2.43625
Omega-6 fatty acids	Pneumonia	Respiratory	BMI	-0.0226078	-3.02035
Omega-6 fatty acids	Poisoning by analgesics, antipyretics, and antirheumatics	Injuries & poisonings	BMI	0.0156503	2.24984
Omega-6 fatty acids	Postinflammatory pulmonary fibrosis	Respiratory	BMI	0.00141467	0.0764435
Omega-6 fatty acids	Postoperative infection	Infectious diseases	BMI	0.0050516	1.1606
Omega-6 fatty acids	Precordial pain	Circulatory system	BMI	0.00814024	1.38789
Omega-6 fatty acids	Pulmonary embolism and infarction, acute	Circulatory system	BMI	-0.0051918	-0.207148
Omega-6 fatty acids	Reflux esophagitis	Digestive	BMI	0.0096676	0.925255
Omega-6 fatty acids	Respiratory failure	Respiratory	BMI	-0.0069319	-0.153166
Omega-6 fatty acids	Respiratory insufficiency	Respiratory	BMI	0.0010643	0.458847
Omega-6 fatty acids	Rheumatoid arthritis	Musculoskeletal	BMI	0.00233565	0.180548
Omega-6 fatty acids	Senile cataract	Sense organs	BMI	-0.0143941	-2.3099
Omega-6 fatty acids	Sepsis	Injuries & poisonings	BMI	-0.0165535	-1.84918
Omega-6 fatty acids	Septicemia	Infectious diseases	BMI	-0.0167762	-1.64366
Omega-6 fatty acids	Shortness of breath	Respiratory	BMI	-0.005366	-0.738984
Omega-6 fatty acids	Sleep apnea	Neurological	BMI	-0.0211269	-2.89792
Omega-6 fatty acids	Spondylosis without myelopathy	Musculoskeletal	BMI	-0.00131522	-0.0746909
Omega-6 fatty acids	Staphylococcus infections	Infectious diseases	BMI	6.89895e-05	0.286353
Omega-6 fatty acids	Superficial injury without mention of infection	Injuries & poisonings	BMI	-0.00978378	-0.885104
Omega-6 fatty acids	Symptoms involving digestive system	Digestive	BMI	0.0175015	1.68384
Omega-6 fatty acids	Symptoms involving nervous and musculoskeletal systems	Symptoms	BMI	0.00367726	1.53132
Omega-6 fatty acids	Syncope and collapse	Symptoms	BMI	-0.0104421	-1.46911
Omega-6 fatty acids	Tachycardia NOS	Circulatory system	BMI	-0.0141132	-1.67145
Omega-6 fatty acids	Thyrotoxicosis with or without goiter	Endocrine/metabolic	BMI	-0.00645611	-0.754279
Omega-6 fatty acids	Type 1 diabetes	Endocrine/metabolic	BMI	-0.0300979	-2.81678
Omega-6 fatty acids	Type 1 diabetes with ophthalmic manifestations	Endocrine/metabolic	BMI	-0.00405175	-1.17202
Omega-6 fatty acids	Type 2 diabetes	Endocrine/metabolic	BMI	-0.0836889	-1.75225
Omega-6 fatty acids	Type 2 diabetes with neurological manifestations	Endocrine/metabolic	BMI	-0.0123847	-0.174259
Omega-6 fatty acids	Type 2 diabetes with ophthalmic manifestations	Endocrine/metabolic	BMI	-0.0204106	-0.237461
Omega-6 fatty acids	Type 2 diabetes with renal manifestations	Endocrine/metabolic	BMI	-0.00287185	0.463176
Omega-6 fatty acids	Ulcer of esophagus	Digestive	BMI	-0.00624726	-1.48817
Omega-6 fatty acids	Umbilical hernia	Digestive	BMI	-0.00155788	-0.866604
Omega-6 fatty acids	Unstable angina (intermediate coronary syndrome)	Circulatory system	BMI	-0.00658851	0.0619295
Omega-6 fatty acids	Urinary incontinence	Genitourinary	BMI	0.0022258	1.16209
Omega-6 fatty acids	Urinary tract infection	Genitourinary	BMI	-0.00438937	0.384826
Omega-6 fatty acids	Varicose veins of lower extremity	Circulatory system	BMI	-0.00162374	0.681761
Omega-6 fatty acids	Ventral hernia	Digestive	BMI	0.00411617	0.851362
Omega-6 fatty acids	Viral Enteritis	Infectious diseases	BMI	-0.00133843	0.522668
Omega-6 fatty acids	Viremia, NOS	Infectious diseases	BMI	-0.00170037	1.1303
Omega-6 fatty acids	Vitamin B-complex deficiencies	Endocrine/metabolic	BMI	0.00592189	2.74811
Omega-6 fatty acids	Abdominal pain	Symptoms	WHR	0.00715876	0.283402
Omega-6 fatty acids	Abnormal findings examination of lungs	Respiratory	WHR	-0.0168156	-3.4313
Omega-6 fatty acids	Abnormality of gait	Neurological	WHR	-0.00763788	-1.33725
Omega-6 fatty acids	Acidosis	Endocrine/metabolic	WHR	0.00429355	1.34256
Omega-6 fatty acids	Acute pancreatitis	Digestive	WHR	0.00331775	0.958398
Omega-6 fatty acids	Acute renal failure	Genitourinary	WHR	-0.0381956	-3.38271
Omega-6 fatty acids	Adverse drug events and drug allergies	Injuries & poisonings	WHR	-0.00468338	0.368663
Omega-6 fatty acids	Adverse effects of sedatives or other central nervous system depressants and anesthetics	Injuries & poisonings	WHR	0.000688157	0.184287
Omega-6 fatty acids	Allergies, other	Injuries & poisonings	WHR	-0.00609805	-1.19045
Omega-6 fatty acids	Allergy/adverse effect of penicillin	Injuries & poisonings	WHR	-0.0274766	-2.48323
Omega-6 fatty acids	Angina pectoris	Circulatory system	WHR	-0.0354933	-3.11486
Omega-6 fatty acids	Anorexia	Endocrine/metabolic	WHR	0.00256171	0.554898
Omega-6 fatty acids	Atrial fibrillation and flutter	Circulatory system	WHR	-0.0331059	-2.94982
Omega-6 fatty acids	Atrioventricular block, complete	Circulatory system	WHR	-0.00962741	-0.594827
Omega-6 fatty acids	Back pain	Symptoms	WHR	0.000412604	0.0129755
Omega-6 fatty acids	Bacterial infection NOS	Infectious diseases	WHR	-0.00629692	-0.429093
Omega-6 fatty acids	Barrett's esophagus	Digestive	WHR	0.00165449	0.511841
Omega-6 fatty acids	Benign neoplasm of colon	Neoplasms	WHR	-0.0150353	-0.681869
Omega-6 fatty acids	Calculus of bile duct	Digestive	WHR	-0.00308109	0.0325022
Omega-6 fatty acids	Cancer of bronchus; lung	Neoplasms	WHR	-0.000268245	0.779727
Omega-6 fatty acids	Candidiasis	Infectious diseases	WHR	-0.0114023	-1.03122
Omega-6 fatty acids	Cardiac pacemaker in situ	Circulatory system	WHR	-0.0264188	-2.57562
Omega-6 fatty acids	Cardiomegaly	Circulatory system	WHR	-0.0105677	-0.634855
Omega-6 fatty acids	Cataract	Sense organs	WHR	-0.0294432	-1.58896
Omega-6 fatty acids	Celiac disease	Digestive	WHR	-0.00783059	-1.00632
Omega-6 fatty acids	Cerebral ischemia	Circulatory system	WHR	-0.00130533	0.354881
Omega-6 fatty acids	Cholecystitis without cholelithiasis	Digestive	WHR	0.000636856	0.589005
Omega-6 fatty acids	Cholelithiasis	Digestive	WHR	-0.01609	-1.51036
Omega-6 fatty acids	Cholelithiasis with acute cholecystitis	Digestive	WHR	-0.00676764	-1.38455
Omega-6 fatty acids	Cholelithiasis with other cholecystitis	Digestive	WHR	-0.00102832	0.0975241
Omega-6 fatty acids	Chronic airway obstruction	Respiratory	WHR	-0.0197622	-0.980912
Omega-6 fatty acids	Chronic Kidney Disease, Stage III	Genitourinary	WHR	-0.0155569	-0.764787
Omega-6 fatty acids	Chronic pulmonary heart disease	Circulatory system	WHR	-0.00337096	-1.43455
Omega-6 fatty acids	Chronic renal failure [CKD]	Genitourinary	WHR	-0.0413022	-4.624
Omega-6 fatty acids	Chronic ulcer of leg or foot	Dermatologic	WHR	-0.0138815	-1.53695
Omega-6 fatty acids	Circulatory disease NEC	Circulatory system	WHR	-0.0221485	-0.83719
Omega-6 fatty acids	Cirrhosis of liver without mention of alcohol	Digestive	WHR	-0.00641795	0.129073
Omega-6 fatty acids	Complications of transplants and reattached limbs	Injuries & poisonings	WHR	-0.0241012	-4.85708
Omega-6 fatty acids	Congestive heart failure (CHF) NOS	Circulatory system	WHR	-0.0113495	-0.743266
Omega-6 fatty acids	Constipation	Digestive	WHR	-0.0274212	-1.59936
Omega-6 fatty acids	Coronary atherosclerosis	Circulatory system	WHR	-0.03199	-2.74133
Omega-6 fatty acids	Cyst of kidney, acquired	Genitourinary	WHR	-0.0101664	-1.58688
Omega-6 fatty acids	Decubitus ulcer	Dermatologic	WHR	-0.00948903	-1.51276
Omega-6 fatty acids	Dental caries	Digestive	WHR	-0.0051318	0.0151332
Omega-6 fatty acids	Diabetes type 2 with peripheral circulatory disorders	Endocrine/metabolic	WHR	-0.00487671	0.836919
Omega-6 fatty acids	Diabetic retinopathy	Endocrine/metabolic	WHR	-0.0155119	-0.375477
Omega-6 fatty acids	Diaphragmatic hernia	Digestive	WHR	-0.00302109	0.381037
Omega-6 fatty acids	Disorders of esophageal motility	Digestive	WHR	-0.00223876	0.289006
Omega-6 fatty acids	Dizziness and giddiness (Light-headedness and vertigo)	Sense organs	WHR	-0.0025167	0.126519
Omega-6 fatty acids	Duodenitis	Digestive	WHR	-0.00707198	-0.15515
Omega-6 fatty acids	Dysphagia	Digestive	WHR	0.000862289	0.76517
Omega-6 fatty acids	E. coli	Infectious diseases	WHR	6.05512e-05	-0.0579027
Omega-6 fatty acids	Edema	Symptoms	WHR	-0.00535902	-1.04775
Omega-6 fatty acids	Emphysema	Respiratory	WHR	-0.00728906	-1.16826
Omega-6 fatty acids	Esophageal bleeding (varices/hemorrhage)	Digestive	WHR	0.00225117	0.566622
Omega-6 fatty acids	Esophagitis, GERD and related diseases	Digestive	WHR	-0.00545286	-0.594546
Omega-6 fatty acids	Essential hypertension	Circulatory system	WHR	-0.070506	-2.81041
Omega-6 fatty acids	First degree AV block	Circulatory system	WHR	-0.0104042	-1.01788
Omega-6 fatty acids	Gastritis and duodenitis	Digestive	WHR	-0.0117237	-1.40846
Omega-6 fatty acids	GERD	Digestive	WHR	0.00652611	0.595989
Omega-6 fatty acids	Hearing loss	Sense organs	WHR	0.00844316	1.43923
Omega-6 fatty acids	Heart failure NOS	Circulatory system	WHR	-0.00923005	-1.64518
Omega-6 fatty acids	Hemoptysis	Respiratory	WHR	-0.00563169	-1.32821
Omega-6 fatty acids	Hypertensive chronic kidney disease	Circulatory system	WHR	-0.0098586	-2.42618
Omega-6 fatty acids	Hypoglycemia	Endocrine/metabolic	WHR	-0.013219	-0.790204
Omega-6 fatty acids	Hypotension NOS	Circulatory system	WHR	-0.00489632	-0.218803
Omega-6 fatty acids	Hypothyroidism NOS	Endocrine/metabolic	WHR	0.000301816	0.528308
Omega-6 fatty acids	Hypovolemia	Endocrine/metabolic	WHR	-0.0063218	-1.10381
Omega-6 fatty acids	Iron deficiency anemias, unspecified or not due to blood loss	Hematopoietic	WHR	-0.0171341	-1.61952
Omega-6 fatty acids	Lymphadenitis	Hematopoietic	WHR	0.00187747	0.879887
Omega-6 fatty acids	Major depressive disorder	Mental disorders	WHR	-0.0106161	-1.39092
Omega-6 fatty acids	Malaise and fatigue	Symptoms	WHR	-0.014917	-1.7369
Omega-6 fatty acids	Myalgia and myositis unspecified	Symptoms	WHR	0.00342422	0.44549
Omega-6 fatty acids	Myocardial infarction	Circulatory system	WHR	-0.0302691	-3.59518
Omega-6 fatty acids	Nausea and vomiting	Symptoms	WHR	-0.019735	-1.07081
Omega-6 fatty acids	Noninfectious gastroenteritis	Digestive	WHR	-0.00964147	-0.677964
Omega-6 fatty acids	Obesity	Endocrine/metabolic	WHR	-0.0493234	-2.67169
Omega-6 fatty acids	Obstructive chronic bronchitis	Respiratory	WHR	-0.0179261	-1.36733
Omega-6 fatty acids	Orthostatic hypotension	Circulatory system	WHR	-0.00729616	-2.1965
Omega-6 fatty acids	Osteoarthritis; localized	Musculoskeletal	WHR	-0.00260291	-0.358328
Omega-6 fatty acids	Osteoarthrosis NOS	Musculoskeletal	WHR	0.0016273	-0.205942
Omega-6 fatty acids	Osteoarthrosis, generalized	Musculoskeletal	WHR	-0.00305043	-0.261811
Omega-6 fatty acids	Osteoarthrosis, localized, primary	Musculoskeletal	WHR	-0.0184907	-1.41278
Omega-6 fatty acids	Other alveolar and parietoalveolar pneumonopathy	Respiratory	WHR	0.000346288	0.343167
Omega-6 fatty acids	Other anemias	Hematopoietic	WHR	-0.019411	-1.81471
Omega-6 fatty acids	Other chronic ischemic heart disease, unspecified	Circulatory system	WHR	-0.0281671	-1.13669
Omega-6 fatty acids	Other chronic nonalcoholic liver disease	Digestive	WHR	-0.0192165	-2.76164
Omega-6 fatty acids	Other diseases of respiratory system, NEC	Respiratory	WHR	0.00717995	1.74827
Omega-6 fatty acids	Other disorders of biliary tract	Digestive	WHR	0.00176677	0.353027
Omega-6 fatty acids	Other disorders of stomach and duodenum	Digestive	WHR	-0.00953363	-1.20126
Omega-6 fatty acids	Other forms of chronic heart disease	Circulatory system	WHR	-0.0129544	-1.34328
Omega-6 fatty acids	Other headache syndromes	Neurological	WHR	0.00125495	0.461761
Omega-6 fatty acids	Other local infections of skin and subcutaneous tissue	Dermatologic	WHR	-0.00349936	-0.321771
Omega-6 fatty acids	Other peripheral nerve disorders	Neurological	WHR	-0.00759106	-0.98863
Omega-6 fatty acids	Other specified cardiac dysrhythmias	Circulatory system	WHR	0.00148953	0.781998
Omega-6 fatty acids	Other specified gastritis	Digestive	WHR	-0.0243083	-3.21158
Omega-6 fatty acids	Pain in joint	Musculoskeletal	WHR	0.00562101	0.982802
Omega-6 fatty acids	Pain in limb	Symptoms	WHR	-4.02441e-05	0.0662377
Omega-6 fatty acids	Peripheral vascular disease, unspecified	Circulatory system	WHR	-0.0151101	-0.657041
Omega-6 fatty acids	Peritoneal adhesions (postoperative) (postinfection)	Digestive	WHR	-0.00404926	-0.671882
Omega-6 fatty acids	Pernicious anemia	Hematopoietic	WHR	-0.00112167	-0.486479
Omega-6 fatty acids	Personal history of diseases of digestive system	Digestive	WHR	-0.00964421	-0.338809
Omega-6 fatty acids	Pleurisy; pleural effusion	Respiratory	WHR	-0.0119975	-0.683098
Omega-6 fatty acids	Pneumococcal pneumonia	Respiratory	WHR	-0.0075894	-0.25378
Omega-6 fatty acids	Pneumonia	Respiratory	WHR	-0.0106677	-1.45901
Omega-6 fatty acids	Poisoning by analgesics, antipyretics, and antirheumatics	Injuries & poisonings	WHR	0.00584129	0.497707
Omega-6 fatty acids	Postinflammatory pulmonary fibrosis	Respiratory	WHR	0.00115759	0.658443
Omega-6 fatty acids	Postoperative infection	Infectious diseases	WHR	-0.01127	-1.33298
Omega-6 fatty acids	Precordial pain	Circulatory system	WHR	0.00424247	1.58691
Omega-6 fatty acids	Pulmonary embolism and infarction, acute	Circulatory system	WHR	0.00810793	1.29292
Omega-6 fatty acids	Reflux esophagitis	Digestive	WHR	-0.00449499	-0.245787
Omega-6 fatty acids	Respiratory failure	Respiratory	WHR	-0.00479083	-0.607544
Omega-6 fatty acids	Respiratory insufficiency	Respiratory	WHR	-0.00498253	-0.319541
Omega-6 fatty acids	Rheumatoid arthritis	Musculoskeletal	WHR	0.00166214	0.99853
Omega-6 fatty acids	Senile cataract	Sense organs	WHR	-0.0118417	-0.97342
Omega-6 fatty acids	Sepsis	Injuries & poisonings	WHR	-0.0153058	-1.73161
Omega-6 fatty acids	Septicemia	Infectious diseases	WHR	-0.0156025	-2.13597
Omega-6 fatty acids	Shortness of breath	Respiratory	WHR	0.00223026	3.62078
Omega-6 fatty acids	Sleep apnea	Neurological	WHR	-0.0184845	-1.9666
Omega-6 fatty acids	Spondylosis without myelopathy	Musculoskeletal	WHR	0.00287167	0.723487
Omega-6 fatty acids	Staphylococcus infections	Infectious diseases	WHR	-0.00481665	-0.90842
Omega-6 fatty acids	Superficial injury without mention of infection	Injuries & poisonings	WHR	-0.010874	-1.18098
Omega-6 fatty acids	Symptoms involving digestive system	Digestive	WHR	0.0051436	0.950608
Omega-6 fatty acids	Symptoms involving nervous and musculoskeletal systems	Symptoms	WHR	-0.0149738	-2.05666
Omega-6 fatty acids	Syncope and collapse	Symptoms	WHR	-0.0135658	-1.08293
Omega-6 fatty acids	Tachycardia NOS	Circulatory system	WHR	-0.00875578	-0.712551
Omega-6 fatty acids	Thyrotoxicosis with or without goiter	Endocrine/metabolic	WHR	-0.00633023	-2.17427
Omega-6 fatty acids	Type 1 diabetes	Endocrine/metabolic	WHR	-0.0152777	-1.11609
Omega-6 fatty acids	Type 1 diabetes with ophthalmic manifestations	Endocrine/metabolic	WHR	-0.00549246	-0.881794
Omega-6 fatty acids	Type 2 diabetes	Endocrine/metabolic	WHR	-0.0863058	-2.71029
Omega-6 fatty acids	Type 2 diabetes with neurological manifestations	Endocrine/metabolic	WHR	-0.00580394	-0.390632
Omega-6 fatty acids	Type 2 diabetes with ophthalmic manifestations	Endocrine/metabolic	WHR	-0.0168453	0.194848
Omega-6 fatty acids	Type 2 diabetes with renal manifestations	Endocrine/metabolic	WHR	-0.00490903	-0.611598
Omega-6 fatty acids	Ulcer of esophagus	Digestive	WHR	-0.00819287	-1.20217
Omega-6 fatty acids	Umbilical hernia	Digestive	WHR	0.00101587	0.684632
Omega-6 fatty acids	Unstable angina (intermediate coronary syndrome)	Circulatory system	WHR	-0.00597464	0.18574
Omega-6 fatty acids	Urinary incontinence	Genitourinary	WHR	-0.0034112	-1.54651
Omega-6 fatty acids	Urinary tract infection	Genitourinary	WHR	-0.0246661	-2.12787
Omega-6 fatty acids	Varicose veins of lower extremity	Circulatory system	WHR	0.0019782	0.039399
Omega-6 fatty acids	Ventral hernia	Digestive	WHR	-0.0051012	-0.600369
Omega-6 fatty acids	Viral Enteritis	Infectious diseases	WHR	-0.00232841	-0.759096
Omega-6 fatty acids	Viremia, NOS	Infectious diseases	WHR	-0.00385003	-1.33465
Omega-6 fatty acids	Vitamin B-complex deficiencies	Endocrine/metabolic	WHR	0.000208021	0.468262
Docosahexaenoic acid	Abdominal pain	Symptoms	BMI	-0.00940092	-0.784126
Docosahexaenoic acid	Abnormal findings examination of lungs	Respiratory	BMI	0.00136131	-0.235558
Docosahexaenoic acid	Abnormality of gait	Neurological	BMI	-0.00862105	-0.624527
Docosahexaenoic acid	Acidosis	Endocrine/metabolic	BMI	0.000379166	0.145457
Docosahexaenoic acid	Acute pancreatitis	Digestive	BMI	-0.00236021	0.602461
Docosahexaenoic acid	Acute renal failure	Genitourinary	BMI	-0.00489695	1.08051
Docosahexaenoic acid	Adverse drug events and drug allergies	Injuries & poisonings	BMI	1.58982e-05	0.040081
Docosahexaenoic acid	Adverse effects of sedatives or other central nervous system depressants and anesthetics	Injuries & poisonings	BMI	-0.00561468	-0.930319
Docosahexaenoic acid	Allergies, other	Injuries & poisonings	BMI	0.00711713	0.563606
Docosahexaenoic acid	Allergy/adverse effect of penicillin	Injuries & poisonings	BMI	-0.0175063	-1.74723
Docosahexaenoic acid	Angina pectoris	Circulatory system	BMI	0.0185876	4.17374
Docosahexaenoic acid	Anorexia	Endocrine/metabolic	BMI	0.00590713	1.29585
Docosahexaenoic acid	Atrial fibrillation and flutter	Circulatory system	BMI	-0.00169456	0.122022
Docosahexaenoic acid	Atrioventricular block, complete	Circulatory system	BMI	0.00506218	0.391886
Docosahexaenoic acid	Back pain	Symptoms	BMI	-0.00814787	-0.722518
Docosahexaenoic acid	Bacterial infection NOS	Infectious diseases	BMI	0.00854248	2.49327
Docosahexaenoic acid	Barrett's esophagus	Digestive	BMI	0.00775924	1.9639
Docosahexaenoic acid	Benign neoplasm of colon	Neoplasms	BMI	0.0124361	0.729398
Docosahexaenoic acid	Calculus of bile duct	Digestive	BMI	-0.0135175	-2.61691
Docosahexaenoic acid	Cancer of bronchus; lung	Neoplasms	BMI	0.00555713	1.94273
Docosahexaenoic acid	Candidiasis	Infectious diseases	BMI	-0.00180614	-0.226543
Docosahexaenoic acid	Cardiac pacemaker in situ	Circulatory system	BMI	0.00204374	0.564255
Docosahexaenoic acid	Cardiomegaly	Circulatory system	BMI	0.00900806	1.20691
Docosahexaenoic acid	Cataract	Sense organs	BMI	0.0156696	0.954184
Docosahexaenoic acid	Celiac disease	Digestive	BMI	-0.00153261	-0.0344335
Docosahexaenoic acid	Cerebral ischemia	Circulatory system	BMI	-0.00318925	-0.547066
Docosahexaenoic acid	Cholecystitis without cholelithiasis	Digestive	BMI	-0.00386124	0.137549
Docosahexaenoic acid	Cholelithiasis	Digestive	BMI	-0.0303576	-2.04981
Docosahexaenoic acid	Cholelithiasis with acute cholecystitis	Digestive	BMI	-0.00781771	-0.989381
Docosahexaenoic acid	Cholelithiasis with other cholecystitis	Digestive	BMI	-0.0206997	-2.16804
Docosahexaenoic acid	Chronic airway obstruction	Respiratory	BMI	0.0125448	3.34631
Docosahexaenoic acid	Chronic Kidney Disease, Stage III	Genitourinary	BMI	0.0146585	2.28613
Docosahexaenoic acid	Chronic pulmonary heart disease	Circulatory system	BMI	-0.00296433	-0.1901
Docosahexaenoic acid	Chronic renal failure [CKD]	Genitourinary	BMI	0.00526819	1.86703
Docosahexaenoic acid	Chronic ulcer of leg or foot	Dermatologic	BMI	-0.0045536	0.565548
Docosahexaenoic acid	Circulatory disease NEC	Circulatory system	BMI	0.00941627	1.40063
Docosahexaenoic acid	Cirrhosis of liver without mention of alcohol	Digestive	BMI	-0.00928019	-0.505266
Docosahexaenoic acid	Complications of transplants and reattached limbs	Injuries & poisonings	BMI	0.00507657	0.512622
Docosahexaenoic acid	Congestive heart failure (CHF) NOS	Circulatory system	BMI	0.0085644	1.36176
Docosahexaenoic acid	Constipation	Digestive	BMI	0.00909979	1.05846
Docosahexaenoic acid	Coronary atherosclerosis	Circulatory system	BMI	0.022421	2.97744
Docosahexaenoic acid	Cyst of kidney, acquired	Genitourinary	BMI	0.00182929	0.610901
Docosahexaenoic acid	Decubitus ulcer	Dermatologic	BMI	-0.000870768	-0.674922
Docosahexaenoic acid	Dental caries	Digestive	BMI	-0.00608649	-1.18228
Docosahexaenoic acid	Diabetes type 2 with peripheral circulatory disorders	Endocrine/metabolic	BMI	-0.00613169	0.914217
Docosahexaenoic acid	Diabetic retinopathy	Endocrine/metabolic	BMI	-0.00726465	-0.0170864
Docosahexaenoic acid	Diaphragmatic hernia	Digestive	BMI	0.00449744	0.353018
Docosahexaenoic acid	Disorders of esophageal motility	Digestive	BMI	0.00140209	0.513154
Docosahexaenoic acid	Dizziness and giddiness (Light-headedness and vertigo)	Sense organs	BMI	0.00288419	1.13654
Docosahexaenoic acid	Duodenitis	Digestive	BMI	0.00351375	0.735635
Docosahexaenoic acid	Dysphagia	Digestive	BMI	-0.0135442	-1.88686
Docosahexaenoic acid	E. coli	Infectious diseases	BMI	0.00604685	1.91352
Docosahexaenoic acid	Edema	Symptoms	BMI	-0.00482896	-0.39104
Docosahexaenoic acid	Emphysema	Respiratory	BMI	0.00399461	0.977006
Docosahexaenoic acid	Esophageal bleeding (varices/hemorrhage)	Digestive	BMI	-0.00211961	0.308179
Docosahexaenoic acid	Esophagitis, GERD and related diseases	Digestive	BMI	-0.00259217	0.255273
Docosahexaenoic acid	Essential hypertension	Circulatory system	BMI	0.0330937	1.4384
Docosahexaenoic acid	First degree AV block	Circulatory system	BMI	0.000745888	0.257159
Docosahexaenoic acid	Gastritis and duodenitis	Digestive	BMI	-0.0124195	-1.50223
Docosahexaenoic acid	GERD	Digestive	BMI	-0.00315363	0.247558
Docosahexaenoic acid	Hearing loss	Sense organs	BMI	0.00802973	1.42605
Docosahexaenoic acid	Heart failure NOS	Circulatory system	BMI	0.0105101	2.22397
Docosahexaenoic acid	Hemoptysis	Respiratory	BMI	-0.00163576	-0.437464
Docosahexaenoic acid	Hypertensive chronic kidney disease	Circulatory system	BMI	-0.00253926	0.259528
Docosahexaenoic acid	Hypoglycemia	Endocrine/metabolic	BMI	-0.00998844	-0.827371
Docosahexaenoic acid	Hypotension NOS	Circulatory system	BMI	0.00165404	0.54276
Docosahexaenoic acid	Hypothyroidism NOS	Endocrine/metabolic	BMI	0.000849321	0.74524
Docosahexaenoic acid	Hypovolemia	Endocrine/metabolic	BMI	-0.00120397	0.504054
Docosahexaenoic acid	Iron deficiency anemias, unspecified or not due to blood loss	Hematopoietic	BMI	-0.012244	-0.903852
Docosahexaenoic acid	Lymphadenitis	Hematopoietic	BMI	0.00298911	0.253345
Docosahexaenoic acid	Major depressive disorder	Mental disorders	BMI	-0.0111273	-0.493642
Docosahexaenoic acid	Malaise and fatigue	Symptoms	BMI	0.00224689	0.670878
Docosahexaenoic acid	Myalgia and myositis unspecified	Symptoms	BMI	-0.00588114	-0.557998
Docosahexaenoic acid	Myocardial infarction	Circulatory system	BMI	0.0148736	1.19155
Docosahexaenoic acid	Nausea and vomiting	Symptoms	BMI	-0.00418757	-0.286303
Docosahexaenoic acid	Noninfectious gastroenteritis	Digestive	BMI	-0.00427974	-0.00183964
Docosahexaenoic acid	Obesity	Endocrine/metabolic	BMI	-0.0393156	-0.0395727
Docosahexaenoic acid	Obstructive chronic bronchitis	Respiratory	BMI	0.00241809	1.00019
Docosahexaenoic acid	Orthostatic hypotension	Circulatory system	BMI	-0.00624221	-0.928807
Docosahexaenoic acid	Osteoarthritis; localized	Musculoskeletal	BMI	0.0131527	0.308569
Docosahexaenoic acid	Osteoarthrosis NOS	Musculoskeletal	BMI	2.59341e-05	-0.0699788
Docosahexaenoic acid	Osteoarthrosis, generalized	Musculoskeletal	BMI	-0.000217674	-0.43913
Docosahexaenoic acid	Osteoarthrosis, localized, primary	Musculoskeletal	BMI	0.00124281	0.382506
Docosahexaenoic acid	Other alveolar and parietoalveolar pneumonopathy	Respiratory	BMI	-0.00309577	-0.602877
Docosahexaenoic acid	Other anemias	Hematopoietic	BMI	-0.00954501	-0.21079
Docosahexaenoic acid	Other chronic ischemic heart disease, unspecified	Circulatory system	BMI	0.0287597	2.51166
Docosahexaenoic acid	Other chronic nonalcoholic liver disease	Digestive	BMI	-0.00749508	-0.953351
Docosahexaenoic acid	Other diseases of respiratory system, NEC	Respiratory	BMI	0.00316059	1.23049
Docosahexaenoic acid	Other disorders of biliary tract	Digestive	BMI	-0.00506691	-0.374135
Docosahexaenoic acid	Other disorders of stomach and duodenum	Digestive	BMI	0.00379424	0.744866
Docosahexaenoic acid	Other forms of chronic heart disease	Circulatory system	BMI	0.00301308	0.560278
Docosahexaenoic acid	Other headache syndromes	Neurological	BMI	0.00629323	1.27758
Docosahexaenoic acid	Other local infections of skin and subcutaneous tissue	Dermatologic	BMI	0.00161676	0.448889
Docosahexaenoic acid	Other peripheral nerve disorders	Neurological	BMI	0.00321942	0.291432
Docosahexaenoic acid	Other specified cardiac dysrhythmias	Circulatory system	BMI	-0.00184365	-0.202129
Docosahexaenoic acid	Other specified gastritis	Digestive	BMI	0.011584	1.78008
Docosahexaenoic acid	Pain in joint	Musculoskeletal	BMI	-0.0117978	-0.785059
Docosahexaenoic acid	Pain in limb	Symptoms	BMI	-0.01462	-2.25048
Docosahexaenoic acid	Peripheral vascular disease, unspecified	Circulatory system	BMI	0.00346271	1.76659
Docosahexaenoic acid	Peritoneal adhesions (postoperative) (postinfection)	Digestive	BMI	-0.0038602	-0.558298
Docosahexaenoic acid	Pernicious anemia	Hematopoietic	BMI	-0.00399501	-0.227098
Docosahexaenoic acid	Personal history of diseases of digestive system	Digestive	BMI	0.0026484	0.065
Docosahexaenoic acid	Pleurisy; pleural effusion	Respiratory	BMI	-0.00807737	-1.09868
Docosahexaenoic acid	Pneumococcal pneumonia	Respiratory	BMI	-0.0215066	-2.46673
Docosahexaenoic acid	Pneumonia	Respiratory	BMI	-0.00634924	-1.09099
Docosahexaenoic acid	Poisoning by analgesics, antipyretics, and antirheumatics	Injuries & poisonings	BMI	-0.0166683	-3.0821
Docosahexaenoic acid	Postinflammatory pulmonary fibrosis	Respiratory	BMI	-0.00440645	-0.181131
Docosahexaenoic acid	Postoperative infection	Infectious diseases	BMI	0.00646957	2.51682
Docosahexaenoic acid	Precordial pain	Circulatory system	BMI	-0.00333475	-0.769046
Docosahexaenoic acid	Pulmonary embolism and infarction, acute	Circulatory system	BMI	0.00142706	0.1473
Docosahexaenoic acid	Reflux esophagitis	Digestive	BMI	-0.0124497	-0.765307
Docosahexaenoic acid	Respiratory failure	Respiratory	BMI	-0.00917337	-0.794448
Docosahexaenoic acid	Respiratory insufficiency	Respiratory	BMI	-0.00792328	-1.24629
Docosahexaenoic acid	Rheumatoid arthritis	Musculoskeletal	BMI	-0.00326067	-0.678815
Docosahexaenoic acid	Senile cataract	Sense organs	BMI	0.00817466	0.740095
Docosahexaenoic acid	Sepsis	Injuries & poisonings	BMI	-0.000471568	0.114207
Docosahexaenoic acid	Septicemia	Infectious diseases	BMI	-0.00539872	-0.299598
Docosahexaenoic acid	Shortness of breath	Respiratory	BMI	-0.00892702	-1.03925
Docosahexaenoic acid	Sleep apnea	Neurological	BMI	-0.0139578	-0.817917
Docosahexaenoic acid	Spondylosis without myelopathy	Musculoskeletal	BMI	0.00269608	0.640624
Docosahexaenoic acid	Staphylococcus infections	Infectious diseases	BMI	0.00713601	1.31138
Docosahexaenoic acid	Superficial injury without mention of infection	Injuries & poisonings	BMI	-0.0158526	-2.15251
Docosahexaenoic acid	Symptoms involving digestive system	Digestive	BMI	-0.0141815	-1.51803
Docosahexaenoic acid	Symptoms involving nervous and musculoskeletal systems	Symptoms	BMI	0.000360402	0.293283
Docosahexaenoic acid	Syncope and collapse	Symptoms	BMI	0.00237687	0.664211
Docosahexaenoic acid	Tachycardia NOS	Circulatory system	BMI	-0.00543981	-1.73436
Docosahexaenoic acid	Thyrotoxicosis with or without goiter	Endocrine/metabolic	BMI	0.000756489	0.708694
Docosahexaenoic acid	Type 1 diabetes	Endocrine/metabolic	BMI	-0.0114704	-0.322155
Docosahexaenoic acid	Type 1 diabetes with ophthalmic manifestations	Endocrine/metabolic	BMI	-0.00040459	0.0737675
Docosahexaenoic acid	Type 2 diabetes	Endocrine/metabolic	BMI	-0.0376388	0.744914
Docosahexaenoic acid	Type 2 diabetes with neurological manifestations	Endocrine/metabolic	BMI	-0.00694603	0.556356
Docosahexaenoic acid	Type 2 diabetes with ophthalmic manifestations	Endocrine/metabolic	BMI	-0.010228	-0.0564325
Docosahexaenoic acid	Type 2 diabetes with renal manifestations	Endocrine/metabolic	BMI	0.00471551	0.622113
Docosahexaenoic acid	Ulcer of esophagus	Digestive	BMI	-0.000692491	0.00768047
Docosahexaenoic acid	Umbilical hernia	Digestive	BMI	0.0064604	1.24181
Docosahexaenoic acid	Unstable angina (intermediate coronary syndrome)	Circulatory system	BMI	0.0105524	2.11374
Docosahexaenoic acid	Urinary incontinence	Genitourinary	BMI	-0.00774411	-1.00463
Docosahexaenoic acid	Urinary tract infection	Genitourinary	BMI	0.0110116	1.788
Docosahexaenoic acid	Varicose veins of lower extremity	Circulatory system	BMI	-0.00491769	-0.0382587
Docosahexaenoic acid	Ventral hernia	Digestive	BMI	-3.92214e-05	1.34486
Docosahexaenoic acid	Viral Enteritis	Infectious diseases	BMI	-0.00518157	-0.400926
Docosahexaenoic acid	Viremia, NOS	Infectious diseases	BMI	0.00121055	0.906672
Docosahexaenoic acid	Vitamin B-complex deficiencies	Endocrine/metabolic	BMI	0.00302451	1.46074
Docosahexaenoic acid	Abdominal pain	Symptoms	WHR	-0.0140934	-1.24309
Docosahexaenoic acid	Abnormal findings examination of lungs	Respiratory	WHR	-0.00590716	-1.46133
Docosahexaenoic acid	Abnormality of gait	Neurological	WHR	-0.0130298	-1.30936
Docosahexaenoic acid	Acidosis	Endocrine/metabolic	WHR	-0.0030671	-0.345279
Docosahexaenoic acid	Acute pancreatitis	Digestive	WHR	-0.00415124	-1.47293
Docosahexaenoic acid	Acute renal failure	Genitourinary	WHR	-0.0309846	-1.73903
Docosahexaenoic acid	Adverse drug events and drug allergies	Injuries & poisonings	WHR	-0.0123113	-1.82998
Docosahexaenoic acid	Adverse effects of sedatives or other central nervous system depressants and anesthetics	Injuries & poisonings	WHR	-0.00303611	0.209901
Docosahexaenoic acid	Allergies, other	Injuries & poisonings	WHR	0.00301857	0.52884
Docosahexaenoic acid	Allergy/adverse effect of penicillin	Injuries & poisonings	WHR	-0.0049731	-0.126663
Docosahexaenoic acid	Angina pectoris	Circulatory system	WHR	-0.0229554	-1.04597
Docosahexaenoic acid	Anorexia	Endocrine/metabolic	WHR	-0.00166862	-0.431725
Docosahexaenoic acid	Atrial fibrillation and flutter	Circulatory system	WHR	-0.022913	-1.82258
Docosahexaenoic acid	Atrioventricular block, complete	Circulatory system	WHR	0.000969482	-0.453982
Docosahexaenoic acid	Back pain	Symptoms	WHR	-0.00820858	-1.89615
Docosahexaenoic acid	Bacterial infection NOS	Infectious diseases	WHR	-0.00369121	-0.496359
Docosahexaenoic acid	Barrett's esophagus	Digestive	WHR	0.0115237	3.02878
Docosahexaenoic acid	Benign neoplasm of colon	Neoplasms	WHR	-0.00981233	-0.22919
Docosahexaenoic acid	Calculus of bile duct	Digestive	WHR	-0.00776975	-0.584128
Docosahexaenoic acid	Cancer of bronchus; lung	Neoplasms	WHR	-0.00421288	-0.00830514
Docosahexaenoic acid	Candidiasis	Infectious diseases	WHR	-0.00665492	-0.801935
Docosahexaenoic acid	Cardiac pacemaker in situ	Circulatory system	WHR	-0.0122056	-2.68274
Docosahexaenoic acid	Cardiomegaly	Circulatory system	WHR	-0.00449921	-0.419564
Docosahexaenoic acid	Cataract	Sense organs	WHR	-0.00710394	-0.775072
Docosahexaenoic acid	Celiac disease	Digestive	WHR	-0.00274258	-0.796048
Docosahexaenoic acid	Cerebral ischemia	Circulatory system	WHR	-0.00432825	-1.26147
Docosahexaenoic acid	Cholecystitis without cholelithiasis	Digestive	WHR	-0.0123831	-1.41574
Docosahexaenoic acid	Cholelithiasis	Digestive	WHR	-0.018949	-0.518267
Docosahexaenoic acid	Cholelithiasis with acute cholecystitis	Digestive	WHR	-0.00460906	-1.02737
Docosahexaenoic acid	Cholelithiasis with other cholecystitis	Digestive	WHR	-0.0233795	-3.69797
Docosahexaenoic acid	Chronic airway obstruction	Respiratory	WHR	-0.0304784	-1.37759
Docosahexaenoic acid	Chronic Kidney Disease, Stage III	Genitourinary	WHR	-0.00203855	0.791659
Docosahexaenoic acid	Chronic pulmonary heart disease	Circulatory system	WHR	-0.00595644	-1.86266
Docosahexaenoic acid	Chronic renal failure [CKD]	Genitourinary	WHR	-0.00853715	-0.25109
Docosahexaenoic acid	Chronic ulcer of leg or foot	Dermatologic	WHR	-0.00355653	0.218751
Docosahexaenoic acid	Circulatory disease NEC	Circulatory system	WHR	-0.0026334	0.379071
Docosahexaenoic acid	Cirrhosis of liver without mention of alcohol	Digestive	WHR	-0.00401889	-0.351267
Docosahexaenoic acid	Complications of transplants and reattached limbs	Injuries & poisonings	WHR	-0.00886151	-0.388518
Docosahexaenoic acid	Congestive heart failure (CHF) NOS	Circulatory system	WHR	-0.000524839	0.231275
Docosahexaenoic acid	Constipation	Digestive	WHR	0.0016945	0.495172
Docosahexaenoic acid	Coronary atherosclerosis	Circulatory system	WHR	-0.0104475	-0.95002
Docosahexaenoic acid	Cyst of kidney, acquired	Genitourinary	WHR	-0.00491239	-0.769464
Docosahexaenoic acid	Decubitus ulcer	Dermatologic	WHR	-0.00780646	-1.17151
Docosahexaenoic acid	Dental caries	Digestive	WHR	-0.0110838	-2.04838
Docosahexaenoic acid	Diabetes type 2 with peripheral circulatory disorders	Endocrine/metabolic	WHR	-0.00611338	0.688999
Docosahexaenoic acid	Diabetic retinopathy	Endocrine/metabolic	WHR	-0.00848845	-0.22506
Docosahexaenoic acid	Diaphragmatic hernia	Digestive	WHR	0.0147569	1.27743
Docosahexaenoic acid	Disorders of esophageal motility	Digestive	WHR	-0.00192282	-0.793005
Docosahexaenoic acid	Dizziness and giddiness (Light-headedness and vertigo)	Sense organs	WHR	-0.0071535	-1.69329
Docosahexaenoic acid	Duodenitis	Digestive	WHR	0.00277724	1.58068
Docosahexaenoic acid	Dysphagia	Digestive	WHR	0.00210678	0.859135
Docosahexaenoic acid	E. coli	Infectious diseases	WHR	-0.00400583	0.04315
Docosahexaenoic acid	Edema	Symptoms	WHR	-0.0126282	-2.69634
Docosahexaenoic acid	Emphysema	Respiratory	WHR	-0.00930262	-0.679458
Docosahexaenoic acid	Esophageal bleeding (varices/hemorrhage)	Digestive	WHR	-0.00318679	-0.00443832
Docosahexaenoic acid	Esophagitis, GERD and related diseases	Digestive	WHR	-0.00819501	-0.815688
Docosahexaenoic acid	Essential hypertension	Circulatory system	WHR	-0.0183447	-0.533842
Docosahexaenoic acid	First degree AV block	Circulatory system	WHR	-0.00574826	-0.872958
Docosahexaenoic acid	Gastritis and duodenitis	Digestive	WHR	-0.00259311	0.529526
Docosahexaenoic acid	GERD	Digestive	WHR	0.00172691	0.871986
Docosahexaenoic acid	Hearing loss	Sense organs	WHR	0.0102456	1.87612
Docosahexaenoic acid	Heart failure NOS	Circulatory system	WHR	-0.00914001	-1.72765
Docosahexaenoic acid	Hemoptysis	Respiratory	WHR	-0.00197001	0.286146
Docosahexaenoic acid	Hypertensive chronic kidney disease	Circulatory system	WHR	-0.0102446	-0.186288
Docosahexaenoic acid	Hypoglycemia	Endocrine/metabolic	WHR	-0.0138549	-2.0518
Docosahexaenoic acid	Hypotension NOS	Circulatory system	WHR	-0.00146724	-0.135147
Docosahexaenoic acid	Hypothyroidism NOS	Endocrine/metabolic	WHR	-0.00991926	-0.843696
Docosahexaenoic acid	Hypovolemia	Endocrine/metabolic	WHR	-0.00868106	-0.82085
Docosahexaenoic acid	Iron deficiency anemias, unspecified or not due to blood loss	Hematopoietic	WHR	-0.0173146	-1.14028
Docosahexaenoic acid	Lymphadenitis	Hematopoietic	WHR	-0.00536968	-0.375184
Docosahexaenoic acid	Major depressive disorder	Mental disorders	WHR	-0.0202072	-0.9232
Docosahexaenoic acid	Malaise and fatigue	Symptoms	WHR	-0.00846953	-0.745068
Docosahexaenoic acid	Myalgia and myositis unspecified	Symptoms	WHR	-0.00600291	-2.51601
Docosahexaenoic acid	Myocardial infarction	Circulatory system	WHR	-0.0161459	-0.577444
Docosahexaenoic acid	Nausea and vomiting	Symptoms	WHR	0.00250381	0.954406
Docosahexaenoic acid	Noninfectious gastroenteritis	Digestive	WHR	-0.0247178	-1.59604
Docosahexaenoic acid	Obesity	Endocrine/metabolic	WHR	-0.0365	0.0589574
Docosahexaenoic acid	Obstructive chronic bronchitis	Respiratory	WHR	-0.0144707	-0.634451
Docosahexaenoic acid	Orthostatic hypotension	Circulatory system	WHR	-0.0123407	-1.50651
Docosahexaenoic acid	Osteoarthritis; localized	Musculoskeletal	WHR	0.00137384	0.17604
Docosahexaenoic acid	Osteoarthrosis NOS	Musculoskeletal	WHR	-0.0199211	-2.04567
Docosahexaenoic acid	Osteoarthrosis, generalized	Musculoskeletal	WHR	-0.00433574	-0.298298
Docosahexaenoic acid	Osteoarthrosis, localized, primary	Musculoskeletal	WHR	0.0101131	1.29485
Docosahexaenoic acid	Other alveolar and parietoalveolar pneumonopathy	Respiratory	WHR	0.00179604	0.418814
Docosahexaenoic acid	Other anemias	Hematopoietic	WHR	-0.0196222	-1.3325
Docosahexaenoic acid	Other chronic ischemic heart disease, unspecified	Circulatory system	WHR	-0.0205395	-0.924278
Docosahexaenoic acid	Other chronic nonalcoholic liver disease	Digestive	WHR	-0.0145084	-1.02274
Docosahexaenoic acid	Other diseases of respiratory system, NEC	Respiratory	WHR	-0.0125922	-0.539182
Docosahexaenoic acid	Other disorders of biliary tract	Digestive	WHR	-0.00578141	-0.424517
Docosahexaenoic acid	Other disorders of stomach and duodenum	Digestive	WHR	-0.00309642	0.531303
Docosahexaenoic acid	Other forms of chronic heart disease	Circulatory system	WHR	-0.00451227	-0.247183
Docosahexaenoic acid	Other headache syndromes	Neurological	WHR	0.00524017	1.80647
Docosahexaenoic acid	Other local infections of skin and subcutaneous tissue	Dermatologic	WHR	-0.0045774	-0.456744
Docosahexaenoic acid	Other peripheral nerve disorders	Neurological	WHR	-0.00511336	-0.432243
Docosahexaenoic acid	Other specified cardiac dysrhythmias	Circulatory system	WHR	0.00286728	1.13719
Docosahexaenoic acid	Other specified gastritis	Digestive	WHR	0.00338628	1.32017
Docosahexaenoic acid	Pain in joint	Musculoskeletal	WHR	-0.00991827	-1.04339
Docosahexaenoic acid	Pain in limb	Symptoms	WHR	-0.00575373	-0.962179
Docosahexaenoic acid	Peripheral vascular disease, unspecified	Circulatory system	WHR	0.000590905	0.888444
Docosahexaenoic acid	Peritoneal adhesions (postoperative) (postinfection)	Digestive	WHR	-0.00561238	-0.614664
Docosahexaenoic acid	Pernicious anemia	Hematopoietic	WHR	-0.00517669	-0.622414
Docosahexaenoic acid	Personal history of diseases of digestive system	Digestive	WHR	-0.00823681	0.192019
Docosahexaenoic acid	Pleurisy; pleural effusion	Respiratory	WHR	-0.0092414	-0.459472
Docosahexaenoic acid	Pneumococcal pneumonia	Respiratory	WHR	-0.0219708	-2.49429
Docosahexaenoic acid	Pneumonia	Respiratory	WHR	-0.00913527	-0.243295
Docosahexaenoic acid	Poisoning by analgesics, antipyretics, and antirheumatics	Injuries & poisonings	WHR	0.000538928	0.885874
Docosahexaenoic acid	Postinflammatory pulmonary fibrosis	Respiratory	WHR	-0.00219723	-0.268466
Docosahexaenoic acid	Postoperative infection	Infectious diseases	WHR	0.00109547	0.974534
Docosahexaenoic acid	Precordial pain	Circulatory system	WHR	0.00129696	0.871311
Docosahexaenoic acid	Pulmonary embolism and infarction, acute	Circulatory system	WHR	0.00842772	0.999796
Docosahexaenoic acid	Reflux esophagitis	Digestive	WHR	-0.0144205	-1.01456
Docosahexaenoic acid	Respiratory failure	Respiratory	WHR	-0.0105172	-0.873603
Docosahexaenoic acid	Respiratory insufficiency	Respiratory	WHR	-0.00361326	0.350227
Docosahexaenoic acid	Rheumatoid arthritis	Musculoskeletal	WHR	-0.00821912	-0.980604
Docosahexaenoic acid	Senile cataract	Sense organs	WHR	0.00557319	0.894218
Docosahexaenoic acid	Sepsis	Injuries & poisonings	WHR	-0.0108293	-0.590351
Docosahexaenoic acid	Septicemia	Infectious diseases	WHR	-0.0148591	-2.15034
Docosahexaenoic acid	Shortness of breath	Respiratory	WHR	-0.00615489	-0.404993
Docosahexaenoic acid	Sleep apnea	Neurological	WHR	-0.0104528	-0.481337
Docosahexaenoic acid	Spondylosis without myelopathy	Musculoskeletal	WHR	0.00131869	0.424081
Docosahexaenoic acid	Staphylococcus infections	Infectious diseases	WHR	-0.000736324	0.551622
Docosahexaenoic acid	Superficial injury without mention of infection	Injuries & poisonings	WHR	-0.008923	-1.27561
Docosahexaenoic acid	Symptoms involving digestive system	Digestive	WHR	-0.0229109	-2.92105
Docosahexaenoic acid	Symptoms involving nervous and musculoskeletal systems	Symptoms	WHR	-0.0126277	-1.56798
Docosahexaenoic acid	Syncope and collapse	Symptoms	WHR	0.00444941	1.02364
Docosahexaenoic acid	Tachycardia NOS	Circulatory system	WHR	-0.00737151	-0.50709
Docosahexaenoic acid	Thyrotoxicosis with or without goiter	Endocrine/metabolic	WHR	-0.00373165	-0.766187
Docosahexaenoic acid	Type 1 diabetes	Endocrine/metabolic	WHR	-0.013588	-0.973939
Docosahexaenoic acid	Type 1 diabetes with ophthalmic manifestations	Endocrine/metabolic	WHR	0.0002429	0.23835
Docosahexaenoic acid	Type 2 diabetes	Endocrine/metabolic	WHR	-0.0650816	-1.25201
Docosahexaenoic acid	Type 2 diabetes with neurological manifestations	Endocrine/metabolic	WHR	-0.00616531	0.803598
Docosahexaenoic acid	Type 2 diabetes with ophthalmic manifestations	Endocrine/metabolic	WHR	-0.0129616	-0.760462
Docosahexaenoic acid	Type 2 diabetes with renal manifestations	Endocrine/metabolic	WHR	0.000611059	0.21243
Docosahexaenoic acid	Ulcer of esophagus	Digestive	WHR	0.00236348	0.379728
Docosahexaenoic acid	Umbilical hernia	Digestive	WHR	0.00962784	2.20541
Docosahexaenoic acid	Unstable angina (intermediate coronary syndrome)	Circulatory system	WHR	-0.00174909	0.234131
Docosahexaenoic acid	Urinary incontinence	Genitourinary	WHR	-0.0027376	-1.24367
Docosahexaenoic acid	Urinary tract infection	Genitourinary	WHR	-0.0203094	-1.21881
Docosahexaenoic acid	Varicose veins of lower extremity	Circulatory system	WHR	0.00251839	0.637802
Docosahexaenoic acid	Ventral hernia	Digestive	WHR	-0.00211564	-0.193876
Docosahexaenoic acid	Viral Enteritis	Infectious diseases	WHR	-0.00224356	-0.228623
Docosahexaenoic acid	Viremia, NOS	Infectious diseases	WHR	-0.00267547	-0.212417
Docosahexaenoic acid	Vitamin B-complex deficiencies	Endocrine/metabolic	WHR	-0.00205497	-0.135329
